# Supplementary material for: N-(2,4-Dichloro­phen­yl)-1,3-thia­zol-2-amine
Source: Acta Crystallogr Sect E Struct Rep Online. 2012 Aug 15;68(Pt 9):o2704. doi: 10.1107/S1600536812035301 (PMC3435722; doi:10.1107/S1600536812035301)
Supplement: Supplementary file 1 [file e-68-o2704-sup1.cif]

##############################################################################
#                                                                            #
# This CIF contains the data in a paper accepted for publication in          #
# Acta Crystallographica Section E. It conforms to the requirements of       #
# Notes for Authors for Acta Crystallographica Section E, and has been       #
# peer reviewed under the auspices of the IUCr Commission on Journals.       #
#                                                                            #
# Full details of the Crystallographic Information File format               #
# are given in the paper "The Crystallographic Information File (CIF):       #
# a New Standard Archive File for Crystallography" by S. R. Hall, F. H.      #
# Allen and I. D. Brown [Acta Cryst. (1991), A47, 655-685].                  #
#                                                                            #
# The current version of the core CIF dictionary is obtainable from          #
# ftp://ftp.iucr.org/pub/cif_core.dic.                                       #
#                                                                            #
# Software is freely available for graphical display of the structure(s)     #
# in this CIF. For information consult the CIF software page                 #
# http://www.iucr.org/resources/cif/software.                                #
#                                                                            #
# This file may be used for bona fide research purposes within the           #
# scientific community so long as proper attribution is given to the journal # 
# article from which it was obtained.                                        #
#                                                                            #
##############################################################################
data_global
_audit_creation_method     ?
_journal_date_recd_electronic     2012-08-01
_journal_date_accepted     2012-08-09
_journal_name_full     'Acta Crystallographica, Section E'
_journal_year     2012
_journal_volume     68
_journal_issue      9
_journal_page_first     o2704
_journal_page_last     o2704
_journal_paper_category     QO
_journal_paper_doi     10.1107/S1600536812035301
_journal_coeditor_code     YK2069
_publ_contact_author
;
Muhammad Nawaz Tahir
University of Sargodha
Department of Physics
Sargodha
Pakistan
;
_publ_contact_author_email     'dmntahir_uos@yahoo.com'
_publ_contact_author_fax     '0092 48 32 22 121'
_publ_contact_author_phone     '0092 48 92 30 914'
_publ_section_title
;
<i>N</i>-(2,4-Dichlorophenyl)-1,3-thiazol-2-amine
;
loop_
    _publ_author_name
    _publ_author_address
    'Ayesha Babar'
;
Institute of Chemistry
University of the Punjab
Lahore 54590
Pakistan
;
    'Munawar Ali Munawar'
;
Institute of Chemistry
University of the Punjab
Lahore 54590
Pakistan
;
    'Tahir, M. Nawaz'
;
University of Sargodha
Department of Physics
Sargodha
Pakistan
;
    'Fateh Ullah'
;
Interdisciplinary Research Centre in Biomedical Materials
COMSATS Institute of Information Technology
Defence Road, Off Raiwind Road
Lahore
Pakistan
;
    'Muhammad Ilyas Tariq'
;
University of Sargodha
Department of Chemistry
Sargodha
Pakistan
;
data_I
_audit_creation_method     SHELXL-97
_chemical_name_systematic
;
<i>N</i>-(2,4-Dichlorophenyl)-1,3-thiazol-2-amine
;
_chemical_name_common     ?
_chemical_formula_moiety     'C9 H6 Cl2 N2 S'
_chemical_formula_sum     'C9 H6 Cl2 N2 S'
_chemical_formula_iupac     'C9 H6 Cl2 N2 S'
_chemical_formula_weight     245.12
_symmetry_cell_setting     monoclinic
_symmetry_space_group_name_H-M     'P 21/c'
_symmetry_space_group_name_Hall     '-P 2ybc'
loop_
    _symmetry_equiv_pos_site_id
    _symmetry_equiv_pos_as_xyz
    1 x,y,z
    2 -x,1/2+y,1/2-z
    3 -x,-y,-z
    4 x,1/2-y,1/2+z
_cell_length_a     13.0270(9)
_cell_length_b     10.1183(6)
_cell_length_c     7.7159(5)
_cell_angle_alpha     90
_cell_angle_beta     91.974(3)
_cell_angle_gamma     90
_cell_volume     1016.44(11)
_cell_formula_units_Z     4
_cell_measurement_reflns_used     912
_cell_measurement_theta_min     1.56
_cell_measurement_theta_max     27.17
_cell_measurement_temperature     296(2)
_exptl_crystal_description     prism
_exptl_crystal_colour     yellow
_exptl_crystal_size_max     0.33
_exptl_crystal_size_mid     0.28
_exptl_crystal_size_min     0.22
_exptl_crystal_density_diffrn     1.602
_exptl_crystal_density_meas     ?
_exptl_crystal_density_method     'not measured'
_exptl_crystal_F_000     496
_exptl_absorpt_coefficient_mu     0.801
_exptl_absorpt_correction_type     multi-scan
_exptl_absorpt_process_details     '(SADABS; Bruker, 2009)'
_exptl_absorpt_correction_T_min     0.778
_exptl_absorpt_correction_T_max     0.844
_exptl_special_details
;
;
_diffrn_ambient_temperature     296(2)
_diffrn_radiation_type     MoK\a
_diffrn_radiation_wavelength     0.71073
_diffrn_radiation_source     'fine-focus sealed tube'
_diffrn_radiation_monochromator     graphite
_diffrn_measurement_device_type     'Bruker Kappa APEXII CCD area-detector'
_diffrn_measurement_method     \w
_diffrn_detector_area_resol_mean     7.80
_diffrn_reflns_number     8039
_diffrn_reflns_av_R_equivalents     0.0204
_diffrn_reflns_av_sigmaI/netI     0.0184
_diffrn_reflns_theta_min     1.56
_diffrn_reflns_theta_max     27.17
_diffrn_reflns_theta_full     27.17
_diffrn_measured_fraction_theta_max     0.994
_diffrn_measured_fraction_theta_full     0.994
_diffrn_reflns_limit_h_min     -16
_diffrn_reflns_limit_h_max     16
_diffrn_reflns_limit_k_min     -12
_diffrn_reflns_limit_k_max     12
_diffrn_reflns_limit_l_min     -9
_diffrn_reflns_limit_l_max     9
_diffrn_standards_number     0
_diffrn_standards_interval_count     ?
_diffrn_standards_interval_time     ?
_diffrn_standards_decay_%     ?
_refine_special_details
;
Refinement of <i>F</i>^2^ against ALL reflections. The weighted <i>R</i>-factor
<i>wR</i> and goodness of fit <i>S</i> are based on <i>F</i>^2^, conventional
<i>R</i>-factors <i>R</i> are based on <i>F</i>, with <i>F</i> set to zero for
negative <i>F</i>^2^. The threshold expression of <i>F</i>^2^ >
\s(<i>F</i>^2^) is used only for calculating <i>R</i>-factors(gt) <i>etc</i>.
and is not relevant to the choice of reflections for refinement.
<i>R</i>-factors based on <i>F</i>^2^ are statistically about twice as large
as those based on <i>F</i>, and <i>R</i>- factors based on ALL data will be
even larger.
;
_reflns_number_total     2245
_reflns_number_gt     1957
_reflns_threshold_expression     I>2\s(I)
_refine_ls_structure_factor_coef     Fsqd
_refine_ls_matrix_type     full
_refine_ls_R_factor_all     0.0339
_refine_ls_R_factor_gt     0.0286
_refine_ls_wR_factor_gt     0.0759
_refine_ls_wR_factor_ref     0.0799
_refine_ls_goodness_of_fit_ref     1.038
_refine_ls_restrained_S_all     1.038
_refine_ls_number_reflns     2245
_refine_ls_number_parameters     127
_refine_ls_number_restraints     0
_refine_ls_hydrogen_treatment     constr
_refine_ls_weighting_scheme     calc
_refine_ls_weighting_details
         'calc w=1/[\s^2^(Fo^2^)+(0.0406P)^2^+0.2925P] where P=(Fo^2^+2Fc^2^)/3'
_atom_sites_solution_hydrogens     geom
_atom_sites_solution_primary     direct
_atom_sites_solution_secondary     difmap
_refine_ls_shift/su_max     0.000
_refine_ls_shift/su_mean     0.000
_refine_diff_density_max     0.237
_refine_diff_density_min     -0.303
loop_
    _atom_type_symbol
    _atom_type_description
    _atom_type_scat_dispersion_real
    _atom_type_scat_dispersion_imag
    _atom_type_scat_source
    'C' 'C' 0.0033 0.0016
                         'International Tables Vol C Tables 4.2.6.8 and 6.1.1.4'
    'H' 'H' 0.0000 0.0000
                         'International Tables Vol C Tables 4.2.6.8 and 6.1.1.4'
    'N' 'N' 0.0061 0.0033
                         'International Tables Vol C Tables 4.2.6.8 and 6.1.1.4'
    'S' 'S' 0.1246 0.1234
                         'International Tables Vol C Tables 4.2.6.8 and 6.1.1.4'
    'Cl' 'Cl' 0.1484 0.1585
                         'International Tables Vol C Tables 4.2.6.8 and 6.1.1.4'
_computing_data_collection     'APEX2 (Bruker, 2009)'
_computing_cell_refinement     'SAINT (Bruker, 2009)'
_computing_data_reduction     'SAINT (Bruker, 2009)'
_computing_structure_solution     'SHELXS97 (Sheldrick, 2008)'
_computing_structure_refinement     'SHELXL97 (Sheldrick, 2008)'
_computing_molecular_graphics
                  'ORTEP-3 for Windows (Farrugia, 1997) and PLATON (Spek, 2009)'
_computing_publication_material
                                'WinGX (Farrugia, 1999) and PLATON (Spek, 2009)'
loop_
    _atom_site_type_symbol
    _atom_site_label
    _atom_site_fract_x
    _atom_site_fract_y
    _atom_site_fract_z
    _atom_site_U_iso_or_equiv
    _atom_site_thermal_displace_type
    _atom_site_calc_flag
    _atom_site_refinement_flags
    _atom_site_occupancy
    _atom_site_disorder_assembly
    _atom_site_disorder_group
    Cl Cl1 0.24571(4) 0.37457(5) 0.29544(6) 0.0545(2) Uani . . 1.000 . -16
    Cl Cl2 -0.05984(3) 0.34681(6) 0.74042(8) 0.0662(2) Uani . . 1.000 . -16
    S S1 0.33053(3) 0.77775(4) 0.66934(5) 0.04050(10)
                                                    Uani . . 1.000 . -16
    N N1 0.35990(10) 0.51946(12) 0.57795(18) 0.0403(4) Uani . . 1.000 . -16
    N N2 0.49723(10) 0.66580(13) 0.57830(18) 0.0400(4) Uani . . 1.000 . -16
    C C1 0.26014(11) 0.48156(14) 0.6171(2) 0.0353(4) Uani . . 1.000 . -16
    C C2 0.19932(12) 0.41107(15) 0.4977(2) 0.0369(4) Uani . . 1.000 . -16
    C C3 0.10147(12) 0.36979(16) 0.5348(2) 0.0434(5) Uani . . 1.000 . -16
    C C4 0.06296(12) 0.40070(17) 0.6935(2) 0.0451(5) Uani . . 1.000 . -16
    C C5 0.12029(14) 0.47052(18) 0.8147(2) 0.0505(6) Uani . . 1.000 . -16
    C C6 0.21843(14) 0.50928(18) 0.7763(2) 0.0463(5) Uani . . 1.000 . -16
    C C7 0.40145(11) 0.64084(14) 0.60680(18) 0.0326(4) Uani . . 1.000 . -16
    C C8 0.43848(14) 0.87355(15) 0.6496(2) 0.0455(5) Uani . . 1.000 . -16
    C C9 0.51714(14) 0.79861(16) 0.6017(2) 0.0462(5) Uani . . 1.000 . -16
    H H1 0.39818 0.46092 0.53165 0.0483 Uiso . . 1.000 . -16
    H H3 0.06225 0.32185 0.45384 0.0520 Uiso . . 1.000 . -16
    H H5 0.09331 0.49142 0.92130 0.0606 Uiso . . 1.000 . -16
    H H6 0.25772 0.55521 0.85926 0.0556 Uiso . . 1.000 . -16
    H H8 0.44170 0.96415 0.66933 0.0545 Uiso . . 1.000 . -16
    H H9 0.58188 0.83417 0.58503 0.0554 Uiso . . 1.000 . -16
loop_
    _atom_site_aniso_label
    _atom_site_aniso_U_11
    _atom_site_aniso_U_22
    _atom_site_aniso_U_33
    _atom_site_aniso_U_12
    _atom_site_aniso_U_13
    _atom_site_aniso_U_23
    Cl1 0.0514(3) 0.0636(3) 0.0487(3) -0.0090(2) 0.0058(2) -0.0158(2)
    Cl2 0.0351(2) 0.0737(3) 0.0905(4) -0.0031(2) 0.0114(2) 0.0243(3)
    S1 0.0421(2) 0.0346(2) 0.0453(2) 0.0064(2) 0.0081(2) -0.0047(2)
    N1 0.0325(7) 0.0334(6) 0.0554(8) -0.0019(5) 0.0082(6) -0.0134(6)
    N2 0.0350(7) 0.0333(6) 0.0519(8) -0.0022(5) 0.0059(6) -0.0070(6)
    C1 0.0319(7) 0.0302(7) 0.0438(8) 0.0008(6) 0.0034(6) -0.0011(6)
    C2 0.0365(8) 0.0338(7) 0.0405(8) 0.0009(6) 0.0019(6) -0.0005(6)
    C3 0.0351(8) 0.0396(8) 0.0550(10) -0.0030(6) -0.0047(7) 0.0039(7)
    C4 0.0319(8) 0.0420(9) 0.0619(11) 0.0019(7) 0.0075(7) 0.0141(8)
    C5 0.0470(10) 0.0526(10) 0.0530(10) 0.0006(8) 0.0170(8) -0.0013(8)
    C6 0.0454(9) 0.0480(9) 0.0458(9) -0.0049(7) 0.0059(7) -0.0078(7)
    C7 0.0342(8) 0.0313(7) 0.0325(7) 0.0025(6) 0.0021(6) -0.0045(5)
    C8 0.0567(10) 0.0289(7) 0.0511(9) -0.0023(7) 0.0071(8) -0.0040(7)
    C9 0.0449(9) 0.0357(8) 0.0583(10) -0.0084(7) 0.0080(8) -0.0052(7)
_geom_special_details
;
Bond distances, angles <i>etc</i>. have been calculated using the rounded
fractional coordinates. All su's are estimated from the variances of the
(full) variance-covariance matrix. The cell e.s.d.'s are taken into account in
the estimation of distances, angles and torsion angles
;
loop_
    _geom_bond_atom_site_label_1
    _geom_bond_atom_site_label_2
    _geom_bond_site_symmetry_1
    _geom_bond_site_symmetry_2
    _geom_bond_distance
    _geom_bond_publ_flag
    Cl1 C2 . . 1.7327(16) no
    Cl2 C4 . . 1.7399(16) no
    S1 C7 . . 1.7425(15) no
    S1 C8 . . 1.7191(18) no
    N1 C1 . . 1.3979(19) no
    N1 C7 . . 1.3574(19) no
    N2 C7 . . 1.2992(19) no
    N2 C9 . . 1.379(2) no
    N1 H1 . . 0.8600 no
    C1 C6 . . 1.389(2) no
    C1 C2 . . 1.391(2) no
    C2 C3 . . 1.381(2) no
    C3 C4 . . 1.375(2) no
    C4 C5 . . 1.372(2) no
    C5 C6 . . 1.379(3) no
    C8 C9 . . 1.337(2) no
    C3 H3 . . 0.9300 no
    C5 H5 . . 0.9300 no
    C6 H6 . . 0.9300 no
    C8 H8 . . 0.9300 no
    C9 H9 . . 0.9300 no
loop_
    _geom_angle_atom_site_label_1
    _geom_angle_atom_site_label_2
    _geom_angle_atom_site_label_3
    _geom_angle_site_symmetry_1
    _geom_angle_site_symmetry_2
    _geom_angle_site_symmetry_3
    _geom_angle
    _geom_angle_publ_flag
    C7 S1 C8 . . . 88.89(7) no
    C1 N1 C7 . . . 125.53(13) no
    C7 N2 C9 . . . 110.16(13) no
    C7 N1 H1 . . . 117.00 no
    C1 N1 H1 . . . 117.00 no
    N1 C1 C6 . . . 122.05(14) no
    N1 C1 C2 . . . 120.67(14) no
    C2 C1 C6 . . . 117.26(14) no
    C1 C2 C3 . . . 121.78(14) no
    Cl1 C2 C3 . . . 118.39(12) no
    Cl1 C2 C1 . . . 119.83(12) no
    C2 C3 C4 . . . 118.92(15) no
    C3 C4 C5 . . . 121.14(15) no
    Cl2 C4 C3 . . . 118.70(12) no
    Cl2 C4 C5 . . . 120.15(13) no
    C4 C5 C6 . . . 119.13(15) no
    C1 C6 C5 . . . 121.76(15) no
    S1 C7 N2 . . . 114.44(11) no
    S1 C7 N1 . . . 123.54(11) no
    N1 C7 N2 . . . 121.87(13) no
    S1 C8 C9 . . . 109.99(12) no
    N2 C9 C8 . . . 116.50(16) no
    C2 C3 H3 . . . 121.00 no
    C4 C3 H3 . . . 121.00 no
    C4 C5 H5 . . . 120.00 no
    C6 C5 H5 . . . 120.00 no
    C1 C6 H6 . . . 119.00 no
    C5 C6 H6 . . . 119.00 no
    S1 C8 H8 . . . 125.00 no
    C9 C8 H8 . . . 125.00 no
    N2 C9 H9 . . . 122.00 no
    C8 C9 H9 . . . 122.00 no
loop_
    _geom_torsion_atom_site_label_1
    _geom_torsion_atom_site_label_2
    _geom_torsion_atom_site_label_3
    _geom_torsion_atom_site_label_4
    _geom_torsion_site_symmetry_1
    _geom_torsion_site_symmetry_2
    _geom_torsion_site_symmetry_3
    _geom_torsion_site_symmetry_4
    _geom_torsion
    _geom_torsion_publ_flag
    C8 S1 C7 N1 . . . . -174.25(13) no
    C8 S1 C7 N2 . . . . 1.39(12) no
    C7 S1 C8 C9 . . . . -0.80(12) no
    C7 N1 C1 C2 . . . . 134.53(16) no
    C7 N1 C1 C6 . . . . -47.0(2) no
    C1 N1 C7 S1 . . . . -9.7(2) no
    C1 N1 C7 N2 . . . . 174.96(14) no
    C9 N2 C7 S1 . . . . -1.53(17) no
    C9 N2 C7 N1 . . . . 174.19(14) no
    C7 N2 C9 C8 . . . . 0.9(2) no
    N1 C1 C2 Cl1 . . . . -2.2(2) no
    N1 C1 C2 C3 . . . . 178.44(14) no
    C6 C1 C2 Cl1 . . . . 179.25(12) no
    C6 C1 C2 C3 . . . . -0.1(2) no
    N1 C1 C6 C5 . . . . -179.38(15) no
    C2 C1 C6 C5 . . . . -0.9(2) no
    Cl1 C2 C3 C4 . . . . -178.59(13) no
    C1 C2 C3 C4 . . . . 0.8(2) no
    C2 C3 C4 Cl2 . . . . -179.29(12) no
    C2 C3 C4 C5 . . . . -0.5(3) no
    Cl2 C4 C5 C6 . . . . 178.34(14) no
    C3 C4 C5 C6 . . . . -0.5(3) no
    C4 C5 C6 C1 . . . . 1.2(3) no
    S1 C8 C9 N2 . . . . 0.13(18) no
loop_
    _geom_hbond_atom_site_label_D
    _geom_hbond_atom_site_label_H
    _geom_hbond_atom_site_label_A
    _geom_hbond_site_symmetry_A
    _geom_hbond_distance_DH
    _geom_hbond_distance_HA
    _geom_hbond_distance_DA
    _geom_hbond_angle_DHA
    _geom_hbond_publ_flag
    N1 H1 N2 3_666 0.86 2.07 2.9302(19) 174 yes
    C3 H3 Cl2 4_554 0.93 2.82 3.7483(17) 173 yes
    C6 H6 S1 . 0.93 2.87 3.2056(19) 103 yes
_iucr_refine_instructions_details
;
TITL 854 in P2(1)/c WHITE PRISM
CELL 0.71073 13.0270 10.1183 7.7159 90.000 91.974 90.000
ZERR 4.00 0.0009 0.0006 0.0005 0.000 0.003 0.000
LATT 1
SYMM -x, y+1/2, -z+1/2
SFAC C  H  N  S  Cl
UNIT 36  24  8  4  8
L.S. 20
ACTA
BOND $H
FMAP 2
PLAN 6
SIZE 0.33 0.28 0.22
TEMP 23.000
WGHT    0.040600    0.292500
FVAR       0.25032
CL1   5    0.245711    0.374571    0.295439    11.00000    0.05142    0.06358 =
         0.04866   -0.01581    0.00575   -0.00903
CL2   5   -0.059845    0.346806    0.740420    11.00000    0.03505    0.07373 =
         0.09052    0.02434    0.01141   -0.00314
S1    4    0.330527    0.777750    0.669338    11.00000    0.04214    0.03461 =
         0.04531   -0.00469    0.00805    0.00642
N1    3    0.359898    0.519462    0.577955    11.00000    0.03248    0.03341 =
         0.05536   -0.01343    0.00820   -0.00192
AFIX  43
H1    2    0.398185    0.460918    0.531648    11.00000   -1.20000
AFIX   0
N2    3    0.497227    0.665803    0.578303    11.00000    0.03497    0.03332 =
         0.05193   -0.00703    0.00591   -0.00219
C1    1    0.260142    0.481559    0.617141    11.00000    0.03193    0.03023 =
         0.04382   -0.00105    0.00341    0.00081
C2    1    0.199317    0.411075    0.497707    11.00000    0.03650    0.03378 =
         0.04050   -0.00046    0.00194    0.00094
C3    1    0.101469    0.369790    0.534835    11.00000    0.03507    0.03961 =
         0.05499    0.00385   -0.00465   -0.00299
AFIX  43
H3    2    0.062247    0.321853    0.453839    11.00000   -1.20000
AFIX   0
C4    1    0.062962    0.400698    0.693497    11.00000    0.03187    0.04196 =
         0.06185    0.01408    0.00748    0.00188
C5    1    0.120289    0.470517    0.814685    11.00000    0.04702    0.05262 =
         0.05299   -0.00130    0.01698    0.00058
AFIX  43
H5    2    0.093313    0.491422    0.921301    11.00000   -1.20000
AFIX   0
C6    1    0.218431    0.509284    0.776320    11.00000    0.04542    0.04797 =
         0.04577   -0.00780    0.00587   -0.00485
AFIX  43
H6    2    0.257721    0.555214    0.859258    11.00000   -1.20000
AFIX   0
C7    1    0.401449    0.640840    0.606803    11.00000    0.03415    0.03129 =
         0.03252   -0.00449    0.00205    0.00252
C8    1    0.438483    0.873551    0.649596    11.00000    0.05666    0.02891 =
         0.05112   -0.00401    0.00714   -0.00228
AFIX  43
H8    2    0.441699    0.964153    0.669327    11.00000   -1.20000
AFIX   0
C9    1    0.517137    0.798611    0.601698    11.00000    0.04493    0.03572 =
         0.05831   -0.00516    0.00797   -0.00840
AFIX  43
H9    2    0.581884    0.834170    0.585027    11.00000   -1.20000
HKLF 4
REM  854 in P2(1)/c WHITE PRISM
REM R1 =  0.0286 for   1957 Fo > 4sig(Fo)  and  0.0339 for all   2245 data
REM    127 parameters refined using      0 restraints
END
WGHT      0.0406      0.2925
REM Highest difference peak  0.237,  deepest hole -0.303,  1-sigma level  0.043
Q1    1  -0.0797  0.3359  0.6331  11.00000  0.05    0.24
Q2    1  -0.0391  0.4163  0.7655  11.00000  0.05    0.23
Q3    1   0.2367  0.4384  0.5566  11.00000  0.05    0.21
Q4    1   0.2234  0.4718  0.5397  11.00000  0.05    0.20
Q5    1   0.3033  0.5054  0.5891  11.00000  0.05    0.20
Q6    1   0.2351  0.4942  0.6873  11.00000  0.05    0.19
;
