# Supplementary material for: N-(2,4-Dichloro­phen­yl)-1,3-thia­zol-2-amine
Source: Acta Crystallogr Sect E Struct Rep Online. 2012 Aug 15;68(Pt 9):o2704. doi: 10.1107/S1600536812035301 (PMC3435722; doi:10.1107/S1600536812035301)
Supplement: Supplementary file 2 [file e-68-o2704-Isup2.hkl]

#
# h,k,l, Fc-squared, Fo-squared, sigma(Fo-squared) and status flag
#
data_I
_shelx_title ' 854 in P2(1)/c WHITE PRISM'
_shelx_refln_list_code          4
_shelx_F_calc_maximum      127.39
_exptl_crystal_F_000       496.00
_reflns_d_resolution_high  0.7783
 
loop_
 _symmetry_equiv_pos_as_xyz
 'x, y, z'
 '-x, y+1/2, -z+1/2'
 '-x, -y, -z'
 'x, -y-1/2, z-1/2'
 
_cell_length_a    13.0270
_cell_length_b    10.1183
_cell_length_c     7.7159
_cell_angle_alpha  90.000
_cell_angle_beta   91.974
_cell_angle_gamma  90.000
 
_shelx_F_squared_multiplier     1.000
 
loop_
 _refln_index_h
 _refln_index_k
 _refln_index_l
 _refln_F_squared_calc
 _refln_F_squared_meas
 _refln_F_squared_sigma
 _refln_observed_status
   1   0   0      112.73      125.83      1.68 o
   2   0   0      184.59      163.52      2.70 o
   3   0   0      318.34      299.80      4.15 o
   4   0   0     1259.61     1295.09     16.02 o
   5   0   0     1951.73     1992.45     24.42 o
   6   0   0     2304.36     2358.61     40.91 o
   7   0   0     6909.22     7317.63    124.67 o
   8   0   0        4.41        0.25      0.77 o
   9   0   0        0.00        0.19      0.75 o
  10   0   0     1036.22      968.28     14.42 o
  11   0   0      848.03      813.71     12.49 o
  12   0   0      589.67      590.26      9.67 o
  13   0   0       95.29       84.10      6.06 o
  14   0   0       11.26       17.08      3.51 o
  15   0   0      248.81      243.22     11.49 o
  16   0   0      271.50      295.24     13.72 o
   1   1   0      113.29      107.17      0.97 o
   2   1   0     5171.57     5043.60     45.16 o
   3   1   0     5557.66     5359.72     43.13 o
   4   1   0     3888.38     3856.55     30.94 o
   5   1   0     1087.31     1113.58     10.44 o
   6   1   0      356.24      376.03      4.77 o
   7   1   0     3265.14     3269.13     34.86 o
   8   1   0        0.92        1.96      0.91 o
   9   1   0      560.18      500.97      6.51 o
  10   1   0      127.95      119.65      2.63 o
  11   1   0      404.75      382.84      5.04 o
  12   1   0      200.85      198.77      3.88 o
  13   1   0       67.86       67.65      3.07 o
  14   1   0      220.81      213.32      7.34 o
  15   1   0        6.98        9.84      3.83 o
  16   1   0       59.85       67.75      6.06 o
   0   2   0        8.34        7.76      0.34 o
   1   2   0     1841.03     1933.85     13.49 o
   2   2   0     2970.78     3007.93     22.17 o
   3   2   0     1125.61     1141.84      8.61 o
   4   2   0       28.42       36.95      0.65 o
   5   2   0     1955.05     2005.60     19.67 o
   6   2   0     1918.85     2029.49     24.30 o
   7   2   0      151.48      147.60      2.74 o
   8   2   0      891.05      863.75     11.31 o
   9   2   0        1.47        3.54      0.66 o
  10   2   0        2.27        1.30      0.59 o
  11   2   0      468.70      448.07      6.94 o
  12   2   0      397.93      396.69      6.45 o
  13   2   0        0.04        0.43      1.15 o
  14   2   0       57.15       51.02      3.19 o
  15   2   0       65.55       65.16      4.33 o
  16   2   0        0.01        0.62      1.92 o
   1   3   0     7016.38     6986.92     48.77 o
   2   3   0      304.45      338.91      2.60 o
   3   3   0     2060.69     2091.64     14.03 o
   4   3   0     1297.93     1382.67     11.59 o
   5   3   0       60.11       57.87      1.65 o
   6   3   0        3.36        3.96      0.65 o
   7   3   0       10.67       10.49      0.63 o
   8   3   0      586.87      604.54      7.17 o
   9   3   0        4.79        4.51      0.64 o
  10   3   0      434.19      418.40      6.54 o
  11   3   0      186.54      189.09      4.10 o
  12   3   0        0.01       -0.55      0.66 o
  13   3   0      275.61      270.25      5.14 o
  14   3   0       26.54       31.21      2.64 o
  15   3   0       79.89       81.02      3.78 o
  16   3   0       39.01       45.60      4.71 o
   0   4   0     2315.62     2363.91     26.96 o
   1   4   0     1593.90     1588.38     10.27 o
   2   4   0     1733.08     1973.28     13.78 o
   3   4   0     1071.89     1225.90      8.78 o
   4   4   0     1404.59     1433.47     14.75 o
   5   4   0      112.28      116.82      1.67 o
   6   4   0     4750.04     4811.91     67.09 o
   7   4   0      112.22      105.83      2.26 o
   8   4   0       30.01       37.97      1.15 o
   9   4   0      925.92      888.87     13.22 o
  10   4   0       54.25       48.41      1.78 o
  11   4   0       37.38       29.65      1.59 o
  12   4   0       16.91       16.77      1.81 o
  13   4   0       43.62       42.22      2.00 o
  14   4   0        1.94        1.88      1.32 o
  15   4   0        3.98        3.64      1.48 o
   1   5   0      523.46      537.32      5.16 o
   2   5   0      892.86      894.13      6.56 o
   3   5   0     2804.81     2868.14     24.04 o
   4   5   0       45.45       61.57      0.98 o
   5   5   0      840.16      904.28      9.33 o
   6   5   0      141.94      131.35      2.68 o
   7   5   0       47.22       37.33      1.22 o
   8   5   0      556.20      536.00     13.85 o
   9   5   0      176.68      167.12      3.46 o
  10   5   0      304.68      307.92      7.67 o
  11   5   0       14.17       12.10      1.21 o
  12   5   0      124.82      127.77      3.29 o
  13   5   0      366.69      354.80      7.23 o
  14   5   0      106.80      113.26      6.22 o
  15   5   0        1.22        2.50      2.15 o
   0   6   0     1414.23     1562.83     37.72 o
   1   6   0        0.63        1.48      0.34 o
   2   6   0      706.72      722.42      5.69 o
   3   6   0       83.07       90.03      1.37 o
   4   6   0      111.23      110.35      1.53 o
   5   6   0       49.21       49.78      1.98 o
   6   6   0      368.22      389.85      6.94 o
   7   6   0      155.19      154.29      2.53 o
   8   6   0      262.50      262.38      5.24 o
   9   6   0      520.30      523.61      6.97 o
  10   6   0       33.68       30.19      1.68 o
  11   6   0        6.54        5.00      1.12 o
  12   6   0        2.66        1.36      1.15 o
  13   6   0       19.63       13.07      1.58 o
  14   6   0       53.57       56.14      4.47 o
   1   7   0      170.59      176.44      2.42 o
   2   7   0      280.12      281.88      3.44 o
   3   7   0       13.26        8.64      0.51 o
   4   7   0       11.07       13.40      0.69 o
   5   7   0      312.87      322.74      3.72 o
   6   7   0      697.42      725.39      8.74 o
   7   7   0       33.93       31.02      1.51 o
   8   7   0       41.71       44.85      2.83 o
   9   7   0       12.42       10.99      1.11 o
  10   7   0       63.07       69.87      2.29 o
  11   7   0       26.91       28.40      1.82 o
  12   7   0       17.05       24.60      1.74 o
  13   7   0       50.38       56.67      2.90 o
  14   7   0        0.76        1.87      1.75 o
   0   8   0     1475.05     1469.84     27.61 o
   1   8   0        8.33        8.53      0.81 o
   2   8   0      460.83      476.78      5.81 o
   3   8   0       83.80       84.04      1.96 o
   4   8   0        5.53        8.44      0.75 o
   5   8   0       22.51       19.89      1.08 o
   6   8   0      653.17      626.86      8.79 o
   7   8   0        0.03       -0.13      0.71 o
   8   8   0       14.41       17.13      1.31 o
   9   8   0       86.30       97.10      2.72 o
  10   8   0       95.43       95.09      2.78 o
  11   8   0        0.06        0.04      0.85 o
  12   8   0       26.78       29.94      2.46 o
  13   8   0       12.53       15.41      1.83 o
   1   9   0        0.11       -0.47      0.53 o
   2   9   0       57.37       59.08      1.65 o
   3   9   0      397.81      382.14      5.60 o
   4   9   0       13.95       16.73      1.02 o
   5   9   0        1.00        0.90      0.66 o
   6   9   0      222.13      198.53      3.87 o
   7   9   0      317.17      311.76      5.41 o
   8   9   0        1.10        0.86      0.81 o
   9   9   0      127.36      128.22      3.25 o
  10   9   0       23.18       22.69      1.68 o
  11   9   0        7.31        5.82      1.38 o
  12   9   0       67.01       71.35      3.24 o
   0  10   0        3.23        2.43      1.12 o
   1  10   0       15.36       16.85      1.34 o
   2  10   0       98.41      102.53      2.29 o
   3  10   0        6.51        4.14      0.76 o
   4  10   0       15.43       15.99      1.13 o
   5  10   0       11.07       15.62      1.40 o
   6  10   0       53.64       56.67      2.09 o
   7  10   0       34.96       31.07      1.96 o
   8  10   0        2.55        3.09      0.99 o
   9  10   0       50.03       56.74      2.35 o
  10  10   0        2.02        4.91      1.34 o
   1  11   0       15.51       15.93      1.86 o
   2  11   0      163.51      160.95      6.62 o
   3  11   0        0.18       -0.18      1.00 o
   4  11   0       10.86       10.67      1.92 o
   5  11   0      259.25      278.88      5.59 o
   6  11   0        4.62        3.70      1.09 o
   7  11   0       40.58       40.32      1.97 o
   8  11   0       15.86       15.88      1.71 o
   0  12   0       73.55       76.76      5.11 o
   1  12   0       35.59       41.42      2.93 o
   2  12   0       10.26       11.07      1.80 o
   3  12   0       18.11       18.56      2.18 o
   4  12   0       16.08       12.04      1.91 o
   5  12   0        8.54        7.50      2.39 o
 -16   1   1       12.29       10.53      2.42 o
 -15   1   1       75.02       74.97      4.51 o
 -14   1   1        0.51        1.35      1.52 o
 -13   1   1       48.14       33.11      3.04 o
 -12   1   1      163.31      148.69      5.47 o
 -11   1   1      933.28      890.70     14.04 o
 -10   1   1        1.07        0.76      0.56 o
  -9   1   1      217.15      201.07      3.95 o
  -8   1   1      155.31      143.22      2.96 o
  -7   1   1     1209.69     1389.79     17.08 o
  -6   1   1      321.42      297.41      4.33 o
  -5   1   1      953.45      942.01      8.77 o
  -4   1   1      120.71       91.31      1.21 o
  -3   1   1      378.48      337.88      3.32 o
  -2   1   1      271.33      253.07      2.52 o
  -1   1   1        6.25        7.07      0.32 o
   0   1   1     5831.46     5725.49     51.88 o
   1   1   1       59.26       65.94      0.75 o
   2   1   1     1023.56     1063.37      9.18 o
   3   1   1       14.07       15.87      0.50 o
   4   1   1      275.34      273.90      2.89 o
   5   1   1     2226.25     2216.27     22.11 o
   6   1   1       12.69       15.93      1.41 o
   7   1   1      134.03      134.44      2.87 o
   8   1   1      268.01      312.23      6.17 o
   9   1   1       42.08       44.71      1.89 o
  10   1   1        4.76        5.70      1.01 o
  11   1   1      288.52      278.76      4.45 o
  12   1   1       25.91       25.08      1.77 o
  13   1   1        8.05        6.64      0.89 o
  14   1   1        0.46       -0.41      0.93 o
  15   1   1       60.69       65.77      3.73 o
  16   1   1        0.27        0.29      1.38 o
 -16   2   1       14.25       14.06      2.65 o
 -15   2   1      368.68      340.00     10.10 o
 -14   2   1      132.61      132.71      5.64 o
 -13   2   1       11.37       12.30      2.09 o
 -12   2   1      456.19      434.40      7.76 o
 -11   2   1        9.35       12.22      1.21 o
 -10   2   1      342.85      320.48      5.26 o
  -9   2   1       99.01       93.83      2.21 o
  -8   2   1     2378.00     2254.01     27.26 o
  -7   2   1      352.41      333.81      4.99 o
  -6   2   1       56.31       47.85      1.03 o
  -5   2   1     2404.91     2637.82     25.32 o
  -4   2   1     2635.58     2561.71     19.61 o
  -3   2   1     2391.29     2460.35     19.01 o
  -2   2   1     4002.25     3968.05     32.83 o
  -1   2   1      139.56      135.16      1.44 o
   0   2   1     1516.16     1507.21     11.11 o
   1   2   1    10047.12     9766.49     73.05 o
   2   2   1    15315.55    14355.59    114.08 o
   3   2   1      204.46      211.77      2.28 o
   4   2   1     1512.02     1529.49     14.24 o
   5   2   1      284.97      253.42      3.31 o
   6   2   1       41.53       25.18      1.44 o
   7   2   1      453.05      429.14      6.50 o
   8   2   1     5574.09     5473.26     57.63 o
   9   2   1      319.92      305.48      4.52 o
  10   2   1       15.22       15.76      1.04 o
  11   2   1       98.86       93.41      2.32 o
  12   2   1        5.69        4.54      0.82 o
  13   2   1        1.00       -0.27      0.88 o
  14   2   1      192.53      184.90      9.50 o
  15   2   1       60.99       69.23      4.28 o
  16   2   1       53.21       50.09      3.49 o
 -16   3   1        1.64        2.95      1.92 o
 -15   3   1       84.35       85.59      8.06 o
 -14   3   1       64.34       66.74     10.61 o
 -13   3   1       95.27       90.02      4.40 o
 -12   3   1      107.70      119.41      4.92 o
 -11   3   1      448.84      454.50      7.10 o
 -10   3   1      107.12      106.17      2.58 o
  -9   3   1      476.36      462.08      6.85 o
  -8   3   1      498.55      479.48      6.92 o
  -7   3   1        1.88        2.41      0.35 o
  -6   3   1     1847.04     1866.10     16.57 o
  -5   3   1     2572.75     2720.58     23.74 o
  -4   3   1     1338.71     1320.05     10.91 o
  -3   3   1      610.87      614.82      4.76 o
  -2   3   1        9.76        6.23      0.45 o
  -1   3   1     4548.12     4580.38     33.46 o
   0   3   1      127.80      136.75      1.58 o
   1   3   1    16227.01    15511.08    119.28 o
   2   3   1     1565.24     1642.83     12.30 o
   3   3   1     1713.98     1878.91     13.46 o
   4   3   1     2588.19     2562.61     21.33 o
   5   3   1     1041.08     1032.46      9.85 o
   6   3   1       29.29       31.22      0.98 o
   7   3   1       29.57       28.35      1.37 o
   8   3   1       59.02       66.57      1.72 o
   9   3   1       46.02       46.51      1.52 o
  10   3   1      438.80      410.47      5.86 o
  11   3   1     1456.92     1425.07     18.47 o
  12   3   1       39.87       43.31      1.89 o
  13   3   1       37.24       36.26      1.86 o
  14   3   1      109.24      104.37      4.11 o
  15   3   1      169.60      181.31      8.05 o
  16   3   1        0.93        0.13      1.34 o
 -15   4   1       51.46       48.52      6.06 o
 -14   4   1        8.79        7.80      1.99 o
 -13   4   1        0.36        0.96      1.47 o
 -12   4   1        4.08        5.05      0.91 o
 -11   4   1        1.49        1.99      0.88 o
 -10   4   1      528.24      485.11      7.39 o
  -9   4   1        0.07        0.46      0.28 o
  -8   4   1      258.89      249.86      4.60 o
  -7   4   1      550.33      527.81      6.29 o
  -6   4   1      268.61      297.85      3.72 o
  -5   4   1      336.35      389.99      4.39 o
  -4   4   1      687.32      700.94      6.35 o
  -3   4   1      735.61      740.25      6.36 o
  -2   4   1      105.54      105.54      1.01 o
  -1   4   1        2.15        1.57      0.20 o
   0   4   1     1029.81     1021.25      8.10 o
   1   4   1        0.50        0.35      0.35 o
   2   4   1      129.20      135.49      1.26 o
   3   4   1      984.85      952.08      7.79 o
   4   4   1      392.93      424.10      4.09 o
   5   4   1      794.07      821.13      7.68 o
   6   4   1       67.94       71.43      2.11 o
   7   4   1      449.54      446.34      5.65 o
   8   4   1      687.49      670.48     11.51 o
   9   4   1       69.17       62.23      1.98 o
  10   4   1        9.78       10.30      1.08 o
  11   4   1      235.52      223.51      4.45 o
  12   4   1       52.79       53.72      2.10 o
  13   4   1        3.21        6.16      1.07 o
  14   4   1       16.25       17.73      2.79 o
  15   4   1       13.52       16.50      2.20 o
 -15   5   1       22.34       33.99      5.11 o
 -14   5   1      184.53      179.38      9.89 o
 -13   5   1        0.96        0.68      1.44 o
 -12   5   1        0.19       -0.13      0.83 o
 -11   5   1      148.04      138.50      3.32 o
 -10   5   1      100.13       89.74      2.52 o
  -9   5   1       47.82       49.49      1.82 o
  -8   5   1       50.49       45.85      1.25 o
  -7   5   1      506.38      498.91     10.92 o
  -6   5   1       71.64       62.75      1.20 o
  -5   5   1     1120.31     1084.46     11.21 o
  -4   5   1     1253.11     1307.85     11.04 o
  -3   5   1      493.93      456.26      3.92 o
  -2   5   1      412.95      381.54      3.80 o
  -1   5   1       97.63      103.03      1.36 o
   0   5   1      515.81      534.17      5.59 o
   1   5   1      828.30      900.46      7.37 o
   2   5   1        1.05        1.44      0.28 o
   3   5   1     1324.85     1379.89     11.87 o
   4   5   1     1443.82     1479.61     15.71 o
   5   5   1      633.89      604.14      6.18 o
   6   5   1        3.83        3.21      0.50 o
   7   5   1     1427.21     1385.10     14.28 o
   8   5   1       87.91       94.38      2.42 o
   9   5   1      864.44      833.33     11.43 o
  10   5   1       36.10       38.20      1.83 o
  11   5   1        1.45        1.57      0.76 o
  12   5   1       26.31       27.15      1.71 o
  13   5   1        0.01       -0.79      0.79 o
  14   5   1        3.14        4.59      1.34 o
  15   5   1       29.83       35.74      3.67 o
 -14   6   1      131.65      149.86      9.10 o
 -13   6   1       64.19       64.36      3.43 o
 -12   6   1      445.80      430.28      8.33 o
 -11   6   1       22.76       23.14      2.41 o
 -10   6   1      118.30      114.52      3.33 o
  -9   6   1      568.59      559.13      8.71 o
  -8   6   1      243.05      219.07      5.14 o
  -7   6   1       24.12       17.36      1.15 o
  -6   6   1       14.68       13.66      0.67 o
  -5   6   1        5.77        4.59      0.69 o
  -4   6   1       17.09       19.02      0.68 o
  -3   6   1      327.14      332.23      3.81 o
  -2   6   1      596.11      579.60      5.49 o
  -1   6   1      353.04      346.27      3.99 o
   0   6   1     1215.38     1242.22     13.42 o
   1   6   1      669.82      725.84      6.10 o
   2   6   1     3486.69     3442.88     26.89 o
   3   6   1        1.40        4.54      0.61 o
   4   6   1      349.52      359.57      3.97 o
   5   6   1      414.91      398.32      5.44 o
   6   6   1      110.52      102.61      1.83 o
   7   6   1       76.96       70.34      1.82 o
   8   6   1      965.67      957.10     11.40 o
   9   6   1       99.49       89.50      2.59 o
  10   6   1        0.91        1.65      0.65 o
  11   6   1      163.09      171.62      3.81 o
  12   6   1      146.03      147.11      4.18 o
  13   6   1        1.08        0.24      1.11 o
  14   6   1      321.03      347.10      7.58 o
 -14   7   1       36.62       35.91      5.11 o
 -13   7   1       45.49       54.80      2.67 o
 -12   7   1      301.18      292.71      5.60 o
 -11   7   1       14.70       14.94      1.35 o
 -10   7   1      224.40      235.11      4.53 o
  -9   7   1       23.30       20.74      1.33 o
  -8   7   1        0.50        0.71      0.67 o
  -7   7   1        1.28       -0.51      0.76 o
  -6   7   1        0.02        0.80      0.56 o
  -5   7   1     3121.11     3100.75     39.72 o
  -4   7   1        0.91        1.68      0.43 o
  -3   7   1       28.88       25.75      0.80 o
  -2   7   1      885.44      853.03     10.36 o
  -1   7   1       41.03       37.48      1.45 o
   0   7   1      998.86     1028.07     11.31 o
   1   7   1      612.99      634.39      6.66 o
   2   7   1      622.94      620.14      5.77 o
   3   7   1      368.34      367.43      3.99 o
   4   7   1       21.51       23.20      0.87 o
   5   7   1      642.31      615.34      7.54 o
   6   7   1       64.38       63.14      2.29 o
   7   7   1      197.03      201.29      3.44 o
   8   7   1      466.20      426.85      6.64 o
   9   7   1       30.54       27.51      1.61 o
  10   7   1      288.79      290.54      5.30 o
  11   7   1      107.00      101.12      2.94 o
  12   7   1       18.04       14.04      1.66 o
  13   7   1      125.80      124.39      4.13 o
 -13   8   1        0.87        2.27      1.50 o
 -12   8   1      116.04      112.05      3.23 o
 -11   8   1        2.95        2.60      1.00 o
 -10   8   1        2.17        4.71      0.98 o
  -9   8   1      296.80      302.25      5.74 o
  -8   8   1       38.66       43.36      1.80 o
  -7   8   1      213.54      201.31      3.86 o
  -6   8   1      173.33      182.08      3.27 o
  -5   8   1       94.30       93.88      2.01 o
  -4   8   1      127.11      109.10      2.13 o
  -3   8   1       36.98       36.41      1.13 o
  -2   8   1        1.94        2.73      0.48 o
  -1   8   1     1707.02     1710.53     30.31 o
   0   8   1      153.87      151.19      5.50 o
   1   8   1      126.61      122.68      2.61 o
   2   8   1      382.23      361.43      4.28 o
   3   8   1      382.98      375.42      4.97 o
   4   8   1        0.03        1.16      1.35 o
   5   8   1      320.13      290.29      4.78 o
   6   8   1     1038.04     1021.56     13.41 o
   7   8   1        9.44       13.59      1.17 o
   8   8   1       55.17       51.65      1.95 o
   9   8   1       30.18       29.75      1.75 o
  10   8   1       78.62       77.93      3.85 o
  11   8   1       20.28       24.38      2.04 o
  12   8   1       68.85       59.80      2.93 o
  13   8   1       10.86       16.76      2.87 o
 -12   9   1       47.30       58.89      4.63 o
 -11   9   1      153.21      141.14      5.21 o
 -10   9   1      230.63      243.93      5.75 o
  -9   9   1       17.48       22.46      1.57 o
  -8   9   1      156.18      154.69      5.76 o
  -7   9   1        0.10        0.42      0.70 o
  -6   9   1        9.07        8.60      0.88 o
  -5   9   1      411.15      426.34      5.68 o
  -4   9   1        4.54        2.38      0.69 o
  -3   9   1       93.06       99.41      2.22 o
  -2   9   1      184.32      190.83      4.05 o
  -1   9   1        1.89        0.01      0.97 o
   0   9   1       72.47       65.66      2.35 o
   1   9   1      614.88      588.04      9.28 o
   2   9   1      657.13      655.07      8.64 o
   3   9   1      188.26      193.23      3.42 o
   4   9   1        0.03        0.43      0.66 o
   5   9   1       24.40       27.04      1.47 o
   6   9   1      400.09      402.82      6.52 o
   7   9   1       31.49       28.06      1.63 o
   8   9   1       14.98       14.98      1.37 o
   9   9   1        0.07        0.12      0.79 o
  10   9   1      147.38      164.69      4.59 o
  11   9   1        2.75        2.34      1.19 o
 -10  10   1        7.41        6.42      1.72 o
  -9  10   1       79.37       81.29      3.12 o
  -8  10   1       28.03       23.97      1.89 o
  -7  10   1        3.02        2.63      1.03 o
  -6  10   1      471.32      488.12      6.55 o
  -5  10   1      330.03      317.73      5.19 o
  -4  10   1      301.84      300.78      4.86 o
  -3  10   1       80.51       77.01      2.54 o
  -2  10   1       27.38       27.65      1.74 o
  -1  10   1      264.20      261.40      5.15 o
   0  10   1       69.05       57.09      2.17 o
   1  10   1        0.55        1.89      1.17 o
   2  10   1        3.47        1.67      0.89 o
   3  10   1       22.93       28.12      1.36 o
   4  10   1        4.11        5.34      0.96 o
   5  10   1       56.10       56.18      1.97 o
   6  10   1       50.95       65.90      2.21 o
   7  10   1       14.38       17.91      1.42 o
   8  10   1      133.01      136.96      3.43 o
   9  10   1       65.31       71.80      2.98 o
  10  10   1       30.77       30.40      2.30 o
  -8  11   1      199.89      196.99      6.32 o
  -7  11   1       12.44        7.55      1.80 o
  -6  11   1       89.58       89.16      3.64 o
  -5  11   1        2.01        1.76      1.01 o
  -4  11   1      126.87      120.27      3.45 o
  -3  11   1        1.05        1.51      0.95 o
  -2  11   1       81.33       90.53      3.21 o
  -1  11   1      170.75      170.99      4.06 o
   0  11   1       43.48       40.68      2.07 o
   1  11   1      348.57      343.25      6.46 o
   2  11   1       12.86       13.87      1.38 o
   3  11   1       39.32       48.15      2.61 o
   4  11   1       72.32       74.82      4.63 o
   5  11   1       19.67       19.52      3.11 o
   6  11   1       51.85       51.61      2.53 o
   7  11   1       99.94      106.42      4.28 o
   8  11   1        0.41        1.28      1.13 o
  -5  12   1       18.45       19.20      2.25 o
  -4  12   1       77.05       89.06      6.38 o
  -3  12   1       42.28       51.47      5.98 o
  -2  12   1        0.01       -0.40      1.13 o
  -1  12   1       14.89       13.09      1.86 o
   0  12   1       38.87       36.08      3.75 o
   1  12   1        0.75        2.23      1.29 o
   2  12   1       50.35       53.79      3.27 o
   3  12   1       91.58       81.71      5.43 o
   4  12   1        3.41        0.80      1.92 o
   5  12   1       67.92       68.31      5.27 o
 -16   0   2       17.77       21.39      4.63 o
 -15   0   2      182.73      193.11     10.37 o
 -14   0   2       20.94       12.13      3.19 o
 -13   0   2       30.52       24.42      3.83 o
 -12   0   2        4.50        8.14      2.55 o
 -11   0   2      199.92      202.84      9.10 o
 -10   0   2     3067.29     2997.13     75.17 o
  -9   0   2      192.31      173.64      7.50 o
  -8   0   2      349.70      343.92     11.49 o
  -7   0   2     2324.29     2166.78     54.10 o
  -6   0   2     2725.77     2861.52     58.01 o
  -5   0   2      546.00      625.21     10.77 o
  -4   0   2        9.73       11.57      0.66 o
  -3   0   2        4.04        3.52      0.73 o
  -2   0   2     3093.51     3280.72     55.46 o
  -1   0   2      467.43      509.81      7.54 o
   0   0   2     9210.86     8660.81     92.56 o
   1   0   2    10147.85     9759.18    104.82 o
   2   0   2    12203.25    11838.91    143.11 o
   3   0   2     7630.67     7781.55     94.39 o
   4   0   2     3980.43     3924.43     54.33 o
   5   0   2     2204.56     2047.54     35.72 o
   6   0   2     1508.54     1465.55     26.41 o
   7   0   2        0.69        1.15      1.84 o
   8   0   2      662.85      664.17     13.60 o
   9   0   2      184.21      175.59      5.36 o
  10   0   2     1313.81     1313.72     25.16 o
  11   0   2     1246.32     1210.75     23.81 o
  12   0   2      260.24      268.30      9.97 o
  13   0   2      236.92      233.11      7.50 o
  14   0   2       69.63       73.65      4.34 o
  15   0   2      133.61      135.63      6.03 o
  16   0   2      348.41      396.53     11.73 o
 -16   1   2        8.57       13.09      2.71 o
 -15   1   2        1.46        0.52      1.63 o
 -14   1   2      476.86      496.19     12.75 o
 -13   1   2      225.19      204.39      6.94 o
 -12   1   2      181.67      169.63      6.04 o
 -11   1   2      532.50      533.39     20.36 o
 -10   1   2       10.96        8.82      0.84 o
  -9   1   2       37.32       41.90      1.79 o
  -8   1   2       12.23        6.10      2.04 o
  -7   1   2      945.13      890.23     10.87 o
  -6   1   2     1555.39     1667.77     19.49 o
  -5   1   2      501.74      479.51      6.43 o
  -4   1   2     3237.51     3257.59     38.19 o
  -3   1   2     4171.96     4236.52     51.04 o
  -2   1   2       59.72       65.23      1.47 o
  -1   1   2     4315.20     4521.68     48.08 o
   0   1   2    10751.31    10459.62     83.31 o
   1   1   2    10248.87    10068.45     76.57 o
   2   1   2      362.10      365.61      3.98 o
   3   1   2     2423.22     2402.66     20.56 o
   4   1   2      785.31      725.61      8.56 o
   5   1   2       64.61       63.86      1.54 o
   6   1   2      171.89      173.78      3.81 o
   7   1   2     2202.30     2198.78     27.47 o
   8   1   2      329.45      351.21      5.86 o
   9   1   2     1158.73     1094.45     14.98 o
  10   1   2        1.78        2.73      0.90 o
  11   1   2      133.07      128.57      3.94 o
  12   1   2      525.18      526.27      8.88 o
  13   1   2        8.55        9.51      1.37 o
  14   1   2       15.51       17.80      2.10 o
  15   1   2       24.22       28.56      2.67 o
  16   1   2        5.97        4.43      1.42 o
 -16   2   2       17.78       18.48      2.88 o
 -15   2   2       94.63      100.38      5.19 o
 -14   2   2        0.07        1.05      1.57 o
 -13   2   2      138.33      140.48     18.35 o
 -12   2   2      125.05      106.64      4.62 o
 -11   2   2        8.10        6.69      1.01 o
 -10   2   2     1756.01     1713.12     26.20 o
  -9   2   2      195.45      202.99      4.22 o
  -8   2   2       33.47       30.85      1.08 o
  -7   2   2      728.64      753.45      9.47 o
  -6   2   2      558.50      623.88      7.91 o
  -5   2   2      875.19      964.59     10.55 o
  -4   2   2     1301.40     1306.10     12.51 o
  -3   2   2     2406.13     2523.58     29.62 o
  -2   2   2       30.08       33.77      0.85 o
  -1   2   2      430.17      425.18      4.99 o
   0   2   2      312.57      284.21      2.84 o
   1   2   2       69.24       60.38      0.89 o
   2   2   2      123.75      131.99      1.53 o
   3   2   2     2083.96     2205.18     18.87 o
   4   2   2        9.66       16.15      0.81 o
   5   2   2     1113.64     1132.55     13.02 o
   6   2   2       25.20       21.90      1.22 o
   7   2   2       42.01       49.17      1.75 o
   8   2   2      832.21      809.19     11.37 o
   9   2   2      198.07      192.14      4.05 o
  10   2   2      182.47      182.53      4.07 o
  11   2   2        0.05       -0.45      0.87 o
  12   2   2        0.19       -0.37      0.64 o
  13   2   2       21.63       21.68      1.51 o
  14   2   2       19.77       22.25      1.99 o
  15   2   2       16.79       16.40      1.87 o
  16   2   2       45.79       53.23      3.65 o
 -15   3   2       22.48       20.16      5.51 o
 -14   3   2        9.48        9.55      2.25 o
 -13   3   2       90.20       93.31      4.57 o
 -12   3   2        3.55        6.85      1.10 o
 -11   3   2      422.41      421.83      7.60 o
 -10   3   2      140.04      135.58      3.42 o
  -9   3   2      620.81      569.73     11.02 o
  -8   3   2      565.18      547.60      8.85 o
  -7   3   2      399.28      431.27      5.95 o
  -6   3   2      640.36      641.30      7.46 o
  -5   3   2      890.64     1025.74     10.07 o
  -4   3   2      266.70      330.62      3.66 o
  -3   3   2       44.06       54.70      0.91 o
  -2   3   2      850.02      923.90      7.80 o
  -1   3   2      660.35      673.39      7.64 o
   0   3   2      176.06      190.53      2.19 o
   1   3   2      739.05      684.38      6.15 o
   2   3   2      497.74      552.71      4.84 o
   3   3   2     1797.42     1796.61     16.59 o
   4   3   2      625.09      656.66      8.03 o
   5   3   2      719.19      735.29      8.82 o
   6   3   2     1053.29     1018.31     11.99 o
   7   3   2       40.98       46.72      1.71 o
   8   3   2       79.45       74.29      2.51 o
   9   3   2      125.41      129.05      3.19 o
  10   3   2       72.66       66.05      2.55 o
  11   3   2       98.18       95.29      2.48 o
  12   3   2      197.04      204.57      3.93 o
  13   3   2      145.79      147.50      3.33 o
  14   3   2       11.06        8.09      1.25 o
  15   3   2      103.35      111.95      4.54 o
 -15   4   2        9.14       13.41      3.83 o
 -14   4   2        6.75        5.11      2.71 o
 -13   4   2      328.43      324.92      9.40 o
 -12   4   2       41.13       36.75      5.01 o
 -11   4   2      370.09      369.57      7.02 o
 -10   4   2      805.88      764.11     14.55 o
  -9   4   2       95.04       95.34      5.13 o
  -8   4   2      110.82      105.09      2.83 o
  -7   4   2       67.09       69.67      2.18 o
  -6   4   2     1063.28     1021.55     12.02 o
  -5   4   2       56.13       62.09      1.31 o
  -4   4   2     3335.67     3436.18     32.50 o
  -3   4   2      954.75      980.65      9.49 o
  -2   4   2      366.56      364.05      3.60 o
  -1   4   2     2825.80     2933.59     25.78 o
   0   4   2      409.48      356.30      3.61 o
   1   4   2      246.75      264.82      2.75 o
   2   4   2     1099.01     1141.80      9.38 o
   3   4   2     3908.05     4261.17     35.63 o
   4   4   2        0.89        3.45      0.41 o
   5   4   2      191.24      190.52      2.50 o
   6   4   2     1813.25     1796.75     16.72 o
   7   4   2      137.82      132.26      2.53 o
   8   4   2      163.13      170.10      3.08 o
   9   4   2     1581.18     1564.38     17.90 o
  10   4   2     1236.86     1190.97     14.18 o
  11   4   2      251.56      255.29      4.41 o
  12   4   2        0.67        0.68      0.80 o
  13   4   2        1.51        0.80      0.90 o
  14   4   2       19.34       18.43      1.59 o
  15   4   2       24.21       22.79      2.48 o
 -15   5   2       25.18       14.84      3.83 o
 -14   5   2       14.06       16.60      3.99 o
 -13   5   2      324.83      325.57     13.72 o
 -12   5   2        1.15       -0.14      1.76 o
 -11   5   2        5.33        5.80      1.17 o
 -10   5   2      131.66      143.61      4.81 o
  -9   5   2      545.20      552.39     16.67 o
  -8   5   2      426.83      427.74      8.36 o
  -7   5   2      213.73      212.21      4.01 o
  -6   5   2      291.84      322.97      5.31 o
  -5   5   2      614.33      611.30      6.48 o
  -4   5   2     3038.98     3161.00     32.67 o
  -3   5   2      731.90      718.68      6.74 o
  -2   5   2     1153.01     1193.33     13.11 o
  -1   5   2      929.07     1021.53      9.45 o
   0   5   2       89.42      100.96      1.28 o
   1   5   2       21.07       32.56      1.00 o
   2   5   2      705.80      659.10      6.09 o
   3   5   2     5009.89     5053.43     42.04 o
   4   5   2       57.55       60.71      1.28 o
   5   5   2       33.78       40.49      1.55 o
   6   5   2      947.21      938.53     10.02 o
   7   5   2        1.06        1.24      0.55 o
   8   5   2      147.31      150.51      4.65 o
   9   5   2       59.91       57.54      1.80 o
  10   5   2      169.46      167.76      3.69 o
  11   5   2        0.07        1.21      0.84 o
  12   5   2       51.10       49.67      3.63 o
  13   5   2      198.81      201.64      5.57 o
  14   5   2       10.85        8.46      1.52 o
 -14   6   2        1.95        8.30      3.35 o
 -13   6   2        0.37        2.23      2.39 o
 -12   6   2      306.40      280.90      7.39 o
 -11   6   2       27.28       35.75      5.83 o
 -10   6   2       12.77       12.46      2.63 o
  -9   6   2      177.63      175.96      5.14 o
  -8   6   2      407.55      398.93      7.08 o
  -7   6   2       44.83       42.59      1.32 o
  -6   6   2      277.42      277.87      3.50 o
  -5   6   2      134.44      136.47      2.28 o
  -4   6   2      422.22      444.61      4.88 o
  -3   6   2       23.02       27.42      0.95 o
  -2   6   2       50.66       55.38      1.29 o
  -1   6   2     1012.78     1015.97     10.31 o
   0   6   2       37.22       36.57      1.87 o
   1   6   2      451.22      485.58      7.23 o
   2   6   2       81.07      104.46      1.71 o
   3   6   2       84.32       90.02      1.62 o
   4   6   2       60.22       67.59      1.38 o
   5   6   2      139.66      133.25      2.24 o
   6   6   2      143.12      151.82      2.53 o
   7   6   2      310.42      317.27      4.71 o
   8   6   2       34.94       36.78      1.52 o
   9   6   2        0.22        0.45      0.75 o
  10   6   2       91.56       88.72      2.38 o
  11   6   2       15.59       15.31      1.29 o
  12   6   2        9.46        6.30      1.75 o
  13   6   2        0.01       -0.87      0.87 o
  14   6   2       21.07       23.13      2.11 o
 -13   7   2       33.94       31.60      4.79 o
 -12   7   2      196.63      202.20      6.21 o
 -11   7   2       66.59       60.21      2.57 o
 -10   7   2       15.84       15.48      1.47 o
  -9   7   2        0.19        0.30      0.80 o
  -8   7   2      164.40      172.28      6.00 o
  -7   7   2      193.24      202.14      4.29 o
  -6   7   2      426.20      427.65      6.09 o
  -5   7   2      356.33      353.55      5.25 o
  -4   7   2       18.23       22.86      1.01 o
  -3   7   2      298.45      291.06      3.97 o
  -2   7   2      736.94      734.44      9.10 o
  -1   7   2        8.83        7.06      0.66 o
   0   7   2       12.15        7.32      0.68 o
   1   7   2       14.41       16.82      0.89 o
   2   7   2      115.90      125.28      1.71 o
   3   7   2       14.06       16.53      0.74 o
   4   7   2      114.63      114.37      1.90 o
   5   7   2      934.21      896.45     10.60 o
   6   7   2        0.07       -0.29      0.58 o
   7   7   2        4.39        3.17      0.75 o
   8   7   2        7.28        8.51      0.92 o
   9   7   2      134.87      133.69      3.25 o
  10   7   2      102.74      107.13      2.96 o
  11   7   2      104.43       98.20      3.70 o
  12   7   2       29.60       33.56      2.39 o
  13   7   2        2.33        3.38      1.29 o
 -12   8   2       16.38       22.32      2.60 o
 -11   8   2       61.33       63.11      3.48 o
 -10   8   2       10.89       13.00      1.88 o
  -9   8   2       32.00       36.58      2.15 o
  -8   8   2        0.27        1.49      0.99 o
  -7   8   2      134.29      141.93      3.66 o
  -6   8   2       10.65        7.88      0.88 o
  -5   8   2        6.19        4.66      0.81 o
  -4   8   2      258.78      258.69      4.98 o
  -3   8   2      452.31      435.96      7.32 o
  -2   8   2        6.89        7.03      0.85 o
  -1   8   2       62.85       62.19      1.57 o
   0   8   2      400.98      397.95      8.21 o
   1   8   2        4.22        5.66      0.72 o
   2   8   2      435.11      455.35      6.98 o
   3   8   2      183.67      175.94      4.98 o
   4   8   2      433.61      434.80      6.47 o
   5   8   2        3.88        5.56      1.20 o
   6   8   2       72.39       74.33      2.22 o
   7   8   2        0.59        0.27      0.74 o
   8   8   2       12.24       15.43      1.33 o
   9   8   2        9.67       12.27      3.50 o
  10   8   2       72.70       72.94      2.97 o
  11   8   2       34.23       30.34      2.25 o
  12   8   2       19.79       21.72      2.07 o
 -11   9   2       33.02       39.86      3.26 o
 -10   9   2       13.54       13.65      2.22 o
  -9   9   2       41.92       43.80      4.79 o
  -8   9   2        0.07       -0.09      1.44 o
  -7   9   2       63.02       58.13      2.27 o
  -6   9   2       45.63       44.87      2.06 o
  -5   9   2      157.39      139.58      4.24 o
  -4   9   2       14.76       13.78      1.36 o
  -3   9   2      295.00      283.62      5.45 o
  -2   9   2       42.93       45.03      2.05 o
  -1   9   2       70.22       71.66      2.39 o
   0   9   2      118.10      109.86      4.61 o
   1   9   2        9.44       10.48      1.19 o
   2   9   2       50.55       45.54      2.48 o
   3   9   2       74.26       75.26      2.09 o
   4   9   2      273.81      261.69      4.51 o
   5   9   2        1.58        2.71      0.83 o
   6   9   2       38.70       38.81      1.82 o
   7   9   2        8.63        6.62      1.03 o
   8   9   2        1.31        0.36      0.82 o
   9   9   2       58.96       59.48      3.98 o
  10   9   2        0.63       -0.01      1.01 o
  11   9   2        0.17        0.00      1.11 o
 -10  10   2        6.62        7.47      2.39 o
  -9  10   2        4.55        4.75      1.65 o
  -8  10   2       47.38       45.16      3.21 o
  -7  10   2        1.47        4.75      1.45 o
  -6  10   2        1.94        1.77      0.98 o
  -5  10   2        7.82        7.10      1.26 o
  -4  10   2       84.55       81.34      2.81 o
  -3  10   2        2.57        2.66      1.01 o
  -2  10   2       16.44       16.05      1.75 o
  -1  10   2       71.14       71.11      2.55 o
   0  10   2        9.74       12.54      1.68 o
   1  10   2        0.74        0.00      1.60 o
   2  10   2        3.58        2.24      1.18 o
   3  10   2       10.98       12.69      2.71 o
   4  10   2       51.34       61.71      3.10 o
   5  10   2        0.12        1.98      0.94 o
   6  10   2        4.62        7.15      1.07 o
   7  10   2        0.66        1.09      0.98 o
   8  10   2       14.54       11.01      1.47 o
   9  10   2       48.49       54.22      3.09 o
  -8  11   2        5.93        6.54      1.86 o
  -7  11   2        2.19        1.15      1.45 o
  -6  11   2        0.00        1.87      1.41 o
  -5  11   2       25.17       25.88      1.95 o
  -4  11   2      105.11      108.33      3.36 o
  -3  11   2        5.77        3.56      1.07 o
  -2  11   2       16.75       17.49      1.62 o
  -1  11   2       69.01       77.77      2.79 o
   0  11   2       38.33       38.90      2.21 o
   1  11   2        0.40        1.20      1.24 o
   2  11   2       19.79       25.72      2.29 o
   3  11   2       17.35       20.85      2.14 o
   4  11   2        1.54        0.62      1.23 o
   5  11   2       30.44       32.27      2.64 o
   6  11   2       77.60       78.35      4.23 o
   7  11   2       22.07       24.18      5.11 o
   8  11   2        0.14        1.28      2.07 o
  -5  12   2       23.21       26.99      2.79 o
  -4  12   2        2.51        3.65      1.22 o
  -3  12   2       50.75       56.06      3.00 o
  -2  12   2        1.69        1.12      1.11 o
  -1  12   2       55.05       61.99      2.64 o
   0  12   2       24.71       26.78      1.93 o
   1  12   2        5.82        8.31      1.69 o
   2  12   2      100.45      112.41      5.03 o
   3  12   2       14.48       12.76      1.97 o
   4  12   2       34.28       37.53      2.93 o
   5  12   2        2.35        3.99      2.07 o
 -16   1   3       57.73       64.01      5.13 o
 -15   1   3       35.68       44.25      4.17 o
 -14   1   3        6.74        4.69      1.97 o
 -13   1   3       20.02       22.71      2.81 o
 -12   1   3      214.38      223.15      7.22 o
 -11   1   3      167.81      160.07      5.70 o
 -10   1   3        5.29        6.06      1.63 o
  -9   1   3     1253.72     1258.85     24.21 o
  -8   1   3       85.08       82.90      2.14 o
  -7   1   3      174.92      168.50      3.39 o
  -6   1   3     1418.51     1514.40     17.83 o
  -5   1   3      434.31      453.80      7.16 o
  -4   1   3       50.42       50.10      1.64 o
  -3   1   3       84.42      114.00      2.73 o
  -2   1   3        2.16        5.35      0.90 o
  -1   1   3     1340.56     1389.91     13.94 o
   0   1   3      196.66      193.80      2.04 o
   1   1   3     2241.90     2176.49     19.89 o
   2   1   3      619.17      633.16      6.89 o
   3   1   3      773.33      806.92      8.63 o
   4   1   3     2460.22     2525.55     30.96 o
   5   1   3      401.13      364.79      5.68 o
   6   1   3       93.22      107.52      2.59 o
   7   1   3      251.00      250.66      4.59 o
   8   1   3      148.46      156.73      3.53 o
   9   1   3       14.44       12.96      1.41 o
  10   1   3      677.41      674.63     10.37 o
  11   1   3      211.26      200.45      4.67 o
  12   1   3       47.03       46.32      2.53 o
  13   1   3      111.99      109.16      5.00 o
  14   1   3       49.45       50.64      2.87 o
  15   1   3        8.70       12.61      1.80 o
 -15   2   3      231.84      247.83      8.69 o
 -14   2   3       97.03       94.89      4.97 o
 -13   2   3       51.09       57.92      4.22 o
 -12   2   3        9.38       15.66      2.31 o
 -11   2   3      152.87      146.29      5.53 o
 -10   2   3       61.53       63.25      3.49 o
  -9   2   3     2499.31     2525.72     48.75 o
  -8   2   3      543.87      545.44      8.73 o
  -7   2   3      443.54      442.44     10.33 o
  -6   2   3       83.18       85.69      1.75 o
  -5   2   3     1052.37     1131.56     14.65 o
  -4   2   3      829.05      853.35     10.89 o
  -3   2   3     1980.46     2095.54     25.01 o
  -2   2   3     6956.66     7258.31     70.81 o
  -1   2   3      122.06      145.18      2.58 o
   0   2   3      358.36      382.42      4.21 o
   1   2   3     1885.85     1812.43     16.74 o
   2   2   3      791.48      779.35      8.32 o
   3   2   3       75.20       67.96      1.40 o
   4   2   3      126.70       98.59      1.96 o
   5   2   3      302.34      351.45      5.54 o
   6   2   3       24.71       24.78      1.39 o
   7   2   3      525.01      510.59      7.78 o
   8   2   3      786.09      760.74     10.97 o
   9   2   3      116.40      114.21      3.09 o
  10   2   3       67.57       66.69      2.49 o
  11   2   3     1079.91     1077.55     15.42 o
  12   2   3       85.02       87.30      4.35 o
  13   2   3       12.03       14.74      1.71 o
  14   2   3      160.02      166.27      3.77 o
  15   2   3       16.57       15.31      2.17 o
 -15   3   3       13.34       16.28      3.99 o
 -14   3   3      118.81      125.43      5.70 o
 -13   3   3       52.45       56.25      5.83 o
 -12   3   3      313.54      307.32      8.80 o
 -11   3   3        0.89       -0.33      1.23 o
 -10   3   3       14.19       16.09      2.09 o
  -9   3   3       31.50       29.99      4.07 o
  -8   3   3      262.64      258.11      7.34 o
  -7   3   3        5.79        5.82      1.29 o
  -6   3   3     1811.48     1815.87     27.30 o
  -5   3   3      668.18      632.99      8.33 o
  -4   3   3       24.55       33.87      2.96 o
  -3   3   3      876.42      902.35     13.66 o
  -2   3   3     1662.24     1771.86     32.50 o
  -1   3   3        6.52        3.17      0.47 o
   0   3   3       43.72       45.19      1.00 o
   1   3   3     2044.91     2089.79     19.20 o
   2   3   3      321.64      339.51      4.08 o
   3   3   3       36.56       43.81      1.14 o
   4   3   3      392.25      329.08      4.13 o
   5   3   3     2426.27     2347.23     23.59 o
   6   3   3      150.09      136.80      2.63 o
   7   3   3       11.19       11.59      1.41 o
   8   3   3      102.72       95.41      2.69 o
   9   3   3      201.42      203.40      4.58 o
  10   3   3       24.90       21.50      1.67 o
  11   3   3       61.08       66.47      2.61 o
  12   3   3      476.19      491.36      7.25 o
  13   3   3       39.10       36.30      1.88 o
  14   3   3       30.21       31.49      1.88 o
  15   3   3       12.30       15.60      2.26 o
 -15   4   3       16.70       15.80      4.15 o
 -14   4   3       37.70       40.86      5.75 o
 -13   4   3       56.74       52.03      5.90 o
 -12   4   3        8.81        9.13      1.97 o
 -11   4   3       96.34      103.96      3.23 o
 -10   4   3      335.43      330.43      6.48 o
  -9   4   3      105.74       94.50      3.31 o
  -8   4   3       21.59       25.17      1.82 o
  -7   4   3      351.26      348.74      4.98 o
  -6   4   3       26.64       26.34      0.96 o
  -5   4   3      558.67      581.30      7.75 o
  -4   4   3       82.46      112.83      1.93 o
  -3   4   3      144.09      147.42      3.01 o
  -2   4   3      440.40      397.00      4.90 o
  -1   4   3       70.63       80.30      1.93 o
   0   4   3      313.31      289.81      3.45 o
   1   4   3      796.01      796.55      8.50 o
   2   4   3       28.60       25.33      0.82 o
   3   4   3       90.82       95.77      1.73 o
   4   4   3      160.28      151.87      2.39 o
   5   4   3      547.83      542.65      6.36 o
   6   4   3      176.61      181.11      2.88 o
   7   4   3        1.64        1.55      0.63 o
   8   4   3      241.03      239.08      4.07 o
   9   4   3      134.40      130.42      3.34 o
  10   4   3      102.15      102.15      2.99 o
  11   4   3       72.68       70.17      2.62 o
  12   4   3       48.93       49.33      2.08 o
  13   4   3       28.10       29.35      1.98 o
  14   4   3        3.77        3.98      1.22 o
 -14   5   3      113.49      136.45      9.10 o
 -13   5   3        1.97       -0.64      2.39 o
 -12   5   3      217.06      217.36     10.85 o
 -11   5   3      198.19      183.91      5.51 o
 -10   5   3      458.42      430.63     22.42 o
  -9   5   3      266.27      244.12      5.26 o
  -8   5   3       39.16       32.88      2.41 o
  -7   5   3        6.45        6.13      0.70 o
  -6   5   3       77.68       67.79      1.72 o
  -5   5   3      382.00      381.03      4.35 o
  -4   5   3       37.16       33.62      0.92 o
  -3   5   3     1400.73     1383.37     16.78 o
  -2   5   3      732.08      750.29      7.76 o
  -1   5   3      259.82      262.92      3.68 o
   0   5   3      754.34      760.02      7.34 o
   1   5   3        5.32        6.13      0.66 o
   2   5   3        2.85        0.50      0.32 o
   3   5   3        2.02        3.02      0.59 o
   4   5   3       67.20       68.42      1.37 o
   5   5   3       31.64       33.57      1.05 o
   6   5   3      156.43      158.96      2.43 o
   7   5   3      537.65      546.46      6.53 o
   8   5   3        6.34        7.42      0.80 o
   9   5   3       48.86       46.05      1.59 o
  10   5   3        4.02        4.59      0.86 o
  11   5   3      143.36      148.90      3.26 o
  12   5   3       50.98       56.13      2.42 o
  13   5   3       36.05       36.15      2.15 o
  14   5   3        2.56        0.97      1.24 o
 -14   6   3        2.44        2.23      2.71 o
 -13   6   3       91.77       89.53      7.18 o
 -12   6   3        1.30       -1.11      1.11 o
 -11   6   3       31.48       33.51      2.63 o
 -10   6   3      144.66      134.44      4.63 o
  -9   6   3      693.55      691.00     13.90 o
  -8   6   3      516.12      512.35      8.56 o
  -7   6   3      163.94      160.52      2.86 o
  -6   6   3       16.12       11.56      0.74 o
  -5   6   3     1140.58     1073.72     11.92 o
  -4   6   3      400.36      419.27      4.68 o
  -3   6   3        4.70        5.19      0.61 o
  -2   6   3        0.78        2.86      0.94 o
  -1   6   3       28.91       32.33      1.48 o
   0   6   3        0.56        0.90      0.37 o
   1   6   3       17.25       16.67      1.31 o
   2   6   3     1464.78     1452.14     22.03 o
   3   6   3       26.11       27.05      1.04 o
   4   6   3      288.72      294.73      4.15 o
   5   6   3      839.09      824.29      9.95 o
   6   6   3        6.05        8.35      1.36 o
   7   6   3      324.81      313.86      4.80 o
   8   6   3        6.67        5.40      0.82 o
   9   6   3       15.39       12.01      1.10 o
  10   6   3        0.01       -0.66      0.66 o
  11   6   3       53.15       51.09      2.35 o
  12   6   3       29.89       32.44      3.66 o
  13   6   3       30.02       27.16      3.66 o
 -13   7   3        1.16        3.19      2.87 o
 -12   7   3      268.37      275.27      7.71 o
 -11   7   3       15.08       16.00      2.10 o
 -10   7   3        0.27        0.10      1.76 o
  -9   7   3       28.55       32.01      2.56 o
  -8   7   3       41.66       45.00      2.83 o
  -7   7   3        0.25        0.60      0.57 o
  -6   7   3        0.28        0.64      0.58 o
  -5   7   3      288.23      282.35      4.39 o
  -4   7   3      134.49      133.31      3.56 o
  -3   7   3       47.87       52.07      1.46 o
  -2   7   3      762.19      758.34     10.95 o
  -1   7   3      823.91      824.29      9.46 o
   0   7   3      829.38      843.17     12.81 o
   1   7   3       17.38       19.46      0.88 o
   2   7   3      433.93      436.90      4.73 o
   3   7   3      862.37      797.40      9.56 o
   4   7   3      421.46      400.90      5.51 o
   5   7   3       57.99       54.11      1.92 o
   6   7   3      394.40      368.23      5.37 o
   7   7   3      273.91      273.49      4.43 o
   8   7   3       33.02       25.87      1.44 o
   9   7   3       28.30       30.32      1.73 o
  10   7   3      165.47      170.05      4.52 o
  11   7   3      203.93      207.44      5.50 o
  12   7   3       69.91       78.51      3.54 o
 -12   8   3       43.74       33.63      3.01 o
 -11   8   3      208.13      215.85      6.67 o
 -10   8   3       90.68       83.22      5.27 o
  -9   8   3      160.83      162.92     10.93 o
  -8   8   3       65.72       68.29      3.36 o
  -7   8   3        3.28        3.10      1.34 o
  -6   8   3        1.02        1.52      0.77 o
  -5   8   3      304.37      297.37      5.64 o
  -4   8   3      474.21      442.82      9.92 o
  -3   8   3      189.58      184.16      4.04 o
  -2   8   3       46.64       51.24      2.11 o
  -1   8   3       63.05       61.79      2.28 o
   0   8   3      346.21      349.37      7.49 o
   1   8   3      198.79      198.33      4.34 o
   2   8   3      553.55      547.65      7.66 o
   3   8   3      166.24      161.80      4.28 o
   4   8   3      497.74      482.53      7.19 o
   5   8   3       88.62       87.01      2.44 o
   6   8   3       12.10        6.40      0.95 o
   7   8   3      386.42      400.62      7.75 o
   8   8   3       55.89       52.16      2.08 o
   9   8   3       17.96       21.17      1.93 o
  10   8   3       97.06      103.42      3.57 o
  11   8   3        1.72        1.39      1.22 o
  12   8   3       31.08       36.07      3.99 o
 -11   9   3       17.99       19.55      4.07 o
 -10   9   3        0.06       -1.28      1.28 o
  -9   9   3      319.85      333.21     10.85 o
  -8   9   3      250.38      241.39      6.95 o
  -7   9   3      127.10      129.31      4.77 o
  -6   9   3       99.07       96.78      2.95 o
  -5   9   3       94.92       96.19      2.98 o
  -4   9   3      135.48      129.70      3.46 o
  -3   9   3        6.52        5.47      1.12 o
  -2   9   3       49.69       55.91      3.03 o
  -1   9   3        6.44        3.71      1.26 o
   0   9   3      219.02      225.88      7.26 o
   1   9   3      155.01      163.07      4.90 o
   2   9   3        6.51        7.28      1.52 o
   3   9   3      402.07      423.85     11.92 o
   4   9   3       53.92       51.16      1.85 o
   5   9   3       14.04       14.58      1.24 o
   6   9   3      275.56      256.02      4.80 o
   7   9   3       10.62        7.59      1.64 o
   8   9   3       67.25       71.15      2.91 o
   9   9   3       12.81       12.45      1.57 o
  10   9   3        0.12       -0.63      1.04 o
  -9  10   3        0.00        0.66      1.38 o
  -8  10   3       17.91       18.11      3.51 o
  -7  10   3       70.57       68.35      3.59 o
  -6  10   3       12.24       11.23      1.91 o
  -5  10   3        2.74        3.61      1.12 o
  -4  10   3      458.90      467.66      8.31 o
  -3  10   3      236.07      229.18      5.07 o
  -2  10   3      233.74      245.88      7.82 o
  -1  10   3      477.31      478.45     10.34 o
   0  10   3       88.70       96.03      3.77 o
   1  10   3      303.39      307.78      7.61 o
   2  10   3       83.60       73.26      3.38 o
   3  10   3        1.66        1.60      1.28 o
   4  10   3       44.45       47.20      4.07 o
   5  10   3       44.26       33.71      4.55 o
   6  10   3       93.73       98.06      4.39 o
   7  10   3       86.97       96.03      5.09 o
   8  10   3       80.87       83.22      3.83 o
   9  10   3        3.37        3.97      1.57 o
  -7  11   3       11.94       16.90      2.36 o
  -6  11   3      120.06      118.03      4.85 o
  -5  11   3       50.68       46.22      2.46 o
  -4  11   3       54.56       58.34      3.85 o
  -3  11   3      198.13      192.36      8.86 o
  -2  11   3       28.14       23.49      2.29 o
  -1  11   3        8.42        9.35      1.84 o
   0  11   3       78.12       75.11      3.49 o
   1  11   3       62.97       63.39      3.51 o
   2  11   3        3.92        2.63      1.47 o
   3  11   3       75.35       88.90      3.89 o
   4  11   3      123.51      127.02      4.91 o
   5  11   3      184.53      190.02      6.09 o
   6  11   3       10.91       15.84      2.26 o
   7  11   3        4.07        1.28      2.23 o
  -4  12   3        0.10       -0.62      1.26 o
  -3  12   3        0.90        2.20      1.45 o
  -2  12   3       25.23       32.12      2.71 o
  -1  12   3       33.91       39.40      2.93 o
   0  12   3       39.66       48.47      3.21 o
   1  12   3       26.20       27.23      2.60 o
   2  12   3       27.15       27.24      2.63 o
   3  12   3       10.53       12.68      2.09 o
 -15   0   4        1.95        4.31      3.03 o
 -14   0   4      169.78      182.25     10.21 o
 -13   0   4       18.21       15.80      3.67 o
 -12   0   4       80.43       82.19      6.06 o
 -11   0   4        1.54        2.07      2.39 o
 -10   0   4      242.91      234.60     10.21 o
  -9   0   4      168.96      169.01      7.98 o
  -8   0   4      154.49      170.99      5.35 o
  -7   0   4     6212.18     6316.79    126.88 o
  -6   0   4      375.50      357.48      7.16 o
  -5   0   4     1409.75     1376.80     35.91 o
  -4   0   4       34.40       36.07      3.19 o
  -3   0   4      907.17     1065.94     19.15 o
  -2   0   4      474.92      492.08      9.54 o
  -1   0   4     9383.06     9739.07    165.08 o
   0   0   4       38.80       34.75      1.52 o
   1   0   4     1554.95     1528.98     21.97 o
   2   0   4     1164.68     1152.64     17.88 o
   3   0   4      127.95      112.01      5.34 o
   4   0   4      855.53      850.16     16.47 o
   5   0   4      273.41      225.42      5.98 o
   6   0   4     1212.32     1088.34     20.76 o
   7   0   4      604.77      623.34     20.51 o
   8   0   4      268.53      285.97      7.62 o
   9   0   4      549.53      536.47     12.29 o
  10   0   4        0.16       -1.18      1.18 o
  11   0   4       26.86       27.67      2.86 o
  12   0   4      136.24      133.60      5.59 o
  13   0   4       21.77       19.93      2.81 o
  14   0   4        2.44        2.29      1.75 o
  15   0   4        4.29        4.24      2.79 o
 -15   1   4        4.95        5.49      2.20 o
 -14   1   4      382.87      410.53     11.62 o
 -13   1   4      227.28      226.11     10.45 o
 -12   1   4       15.25       20.39      2.65 o
 -11   1   4       13.11       16.33      2.48 o
 -10   1   4     1015.89     1014.11     20.76 o
  -9   1   4     1362.06     1371.50     55.94 o
  -8   1   4       73.04       74.51      3.39 o
  -7   1   4      245.18      260.75      3.95 o
  -6   1   4       90.14       82.66      2.26 o
  -5   1   4      175.48      198.09      3.94 o
  -4   1   4      102.51       95.58      3.59 o
  -3   1   4     1843.00     1729.68     21.24 o
  -2   1   4      688.62      727.22      9.49 o
  -1   1   4      835.65      845.58      8.97 o
   0   1   4      767.48      763.32      7.09 o
   1   1   4      356.08      393.71      4.67 o
   2   1   4     5332.24     5276.75     51.42 o
   3   1   4      108.51      119.01      2.31 o
   4   1   4      284.98      299.21      4.37 o
   5   1   4      404.39      411.69      6.50 o
   6   1   4       46.15       46.55      1.79 o
   7   1   4        9.97        9.91      1.08 o
   8   1   4       24.89       22.34      1.57 o
   9   1   4      632.60      628.61      9.81 o
  10   1   4        3.63        1.53      1.00 o
  11   1   4        0.02       -0.65      0.90 o
  12   1   4      311.08      331.28      6.81 o
  13   1   4       99.25      111.38      3.71 o
  14   1   4       77.33       81.75      5.22 o
 -15   2   4        1.29        2.39      3.19 o
 -14   2   4       40.94       42.36      4.06 o
 -13   2   4       60.39       67.25      4.68 o
 -12   2   4       37.28       32.24      3.21 o
 -11   2   4      136.66      136.52      5.53 o
 -10   2   4      745.28      729.81     21.70 o
  -9   2   4      437.91      419.16     11.89 o
  -8   2   4      655.94      674.24     15.64 o
  -7   2   4        7.13        5.72      1.52 o
  -6   2   4      235.64      238.14      6.43 o
  -5   2   4      762.27      772.03     15.34 o
  -4   2   4      269.12      252.06      6.37 o
  -3   2   4       97.53      119.35      2.09 o
  -2   2   4      990.97      946.23     10.81 o
  -1   2   4      406.07      442.01      6.39 o
   0   2   4      142.48      179.11      2.19 o
   1   2   4     2639.75     2646.58     22.64 o
   2   2   4      378.13      360.69      4.53 o
   3   2   4       21.70       29.10      1.41 o
   4   2   4      139.74      139.09      2.61 o
   5   2   4      724.82      729.58      9.11 o
   6   2   4      312.08      311.86      4.72 o
   7   2   4      279.01      279.96      5.16 o
   8   2   4      169.93      176.32      3.94 o
   9   2   4       45.03       42.38      2.21 o
  10   2   4       13.85       13.59      1.91 o
  11   2   4       24.30       18.98      1.82 o
  12   2   4        0.31        1.21      1.06 o
  13   2   4       12.77       13.30      1.91 o
  14   2   4        5.21        2.99      1.33 o
 -14   3   4       20.42       18.03      4.31 o
 -13   3   4        0.07       -0.64      2.39 o
 -12   3   4       59.80       56.73      3.98 o
 -11   3   4        5.96        9.02      1.97 o
 -10   3   4        3.10        4.60      1.63 o
  -9   3   4       34.31       36.26      2.93 o
  -8   3   4      529.87      534.24     27.85 o
  -7   3   4      490.28      511.48      8.14 o
  -6   3   4      993.64      953.08     28.89 o
  -5   3   4       36.99       33.17      3.67 o
  -4   3   4     2334.00     2436.44     46.71 o
  -3   3   4      829.14      905.56     16.61 o
  -2   3   4       27.79       32.99      1.85 o
  -1   3   4        0.13       -0.32      0.49 o
   0   3   4        3.66        4.06      0.57 o
   1   3   4      345.47      358.63      4.00 o
   2   3   4        6.69        6.47      0.63 o
   3   3   4     1070.49     1066.59     11.39 o
   4   3   4        6.92        8.92      0.76 o
   5   3   4      305.68      280.04      4.80 o
   6   3   4      612.32      589.51      7.78 o
   7   3   4        3.89        3.87      0.76 o
   8   3   4      323.29      323.18      5.15 o
   9   3   4        4.01        3.51      0.99 o
  10   3   4        5.14        5.36      1.15 o
  11   3   4      100.21      101.04      3.29 o
  12   3   4        0.04       -0.98      1.03 o
  13   3   4        6.97       10.11      1.90 o
  14   3   4        0.11       -0.43      1.02 o
 -14   4   4       16.33       20.11      4.47 o
 -13   4   4      358.58      351.74     15.00 o
 -12   4   4        1.43        1.12      2.39 o
 -11   4   4      112.84      122.73      7.82 o
 -10   4   4       32.45       30.42      2.88 o
  -9   4   4        0.38        1.08      1.29 o
  -8   4   4      150.21      158.53     10.37 o
  -7   4   4      457.94      467.64      7.62 o
  -6   4   4      116.64      109.50      2.58 o
  -5   4   4      144.77      154.37      2.89 o
  -4   4   4      430.81      448.74     10.00 o
  -3   4   4       59.45       52.92      4.54 o
  -2   4   4      577.96      591.23      7.46 o
  -1   4   4     2237.10     2337.51     24.74 o
   0   4   4     1129.54     1152.56     12.13 o
   1   4   4       15.98       13.70      0.81 o
   2   4   4        9.01        8.55      0.71 o
   3   4   4     1149.77     1170.41     14.91 o
   4   4   4       15.32       12.39      1.39 o
   5   4   4      433.16      437.52      5.53 o
   6   4   4        0.64       -0.34      0.59 o
   7   4   4       88.81       74.76      2.12 o
   8   4   4       35.03       34.86      1.68 o
   9   4   4       35.58       36.52      2.46 o
  10   4   4      434.14      443.26      6.84 o
  11   4   4       97.80       99.12      3.95 o
  12   4   4       71.84       69.16      3.62 o
  13   4   4      347.93      380.05     11.86 o
  14   4   4        6.64        6.86      1.38 o
 -14   5   4       39.25       31.12      5.27 o
 -13   5   4       41.52       46.44      6.06 o
 -12   5   4      127.02      136.45      8.46 o
 -11   5   4       21.92       19.31      3.99 o
 -10   5   4      169.08      149.38      8.30 o
  -9   5   4       20.09       22.18      3.83 o
  -8   5   4       80.15       83.95      5.75 o
  -7   5   4      557.37      565.72      9.04 o
  -6   5   4       85.86       79.59      2.34 o
  -5   5   4      209.94      182.75      2.95 o
  -4   5   4     1336.88     1348.46     16.74 o
  -3   5   4       12.48        9.89      0.75 o
  -2   5   4       23.05       19.86      1.29 o
  -1   5   4       42.24       35.65      1.48 o
   0   5   4       37.89       42.42      3.00 o
   1   5   4       62.16       64.14      1.74 o
   2   5   4      566.64      582.37      6.72 o
   3   5   4      246.07      228.97      3.31 o
   4   5   4       85.33       95.53      2.22 o
   5   5   4      140.82      137.87      3.01 o
   6   5   4      982.19      957.23     11.75 o
   7   5   4      211.05      197.75      4.93 o
   8   5   4      182.93      181.97      6.15 o
   9   5   4       36.05       37.56      1.73 o
  10   5   4       22.32       19.99      1.41 o
  11   5   4      247.05      254.75      5.37 o
  12   5   4       16.13       17.43      1.68 o
  13   5   4       93.19       93.62      3.23 o
 -13   6   4       17.66       17.08      4.15 o
 -12   6   4       52.29       43.41      5.75 o
 -11   6   4      154.92      148.42      8.62 o
 -10   6   4       22.01       20.75      3.83 o
  -9   6   4        0.08        0.96      2.23 o
  -8   6   4      420.86      411.27     15.00 o
  -7   6   4        0.18        0.60      0.87 o
  -6   6   4       16.95       16.26      1.84 o
  -5   6   4       65.59       63.74      6.70 o
  -4   6   4      116.76      119.07      3.60 o
  -3   6   4      246.09      245.54      4.95 o
  -2   6   4       21.42       21.95      1.45 o
  -1   6   4     1266.03     1261.99     14.49 o
   0   6   4        6.37        9.65      1.19 o
   1   6   4       52.56       55.78      1.28 o
   2   6   4      163.22      159.57      2.51 o
   3   6   4       18.63       14.49      1.02 o
   4   6   4      338.43      325.02      4.82 o
   5   6   4       33.49       30.16      1.44 o
   6   6   4       34.75       34.33      1.54 o
   7   6   4       47.19       49.49      2.00 o
   8   6   4       32.77       34.49      1.66 o
   9   6   4        0.79        0.19      0.85 o
  10   6   4       39.24       37.76      2.35 o
  11   6   4        0.17       -0.87      0.87 o
  12   6   4        1.12        1.87      1.22 o
 -12   7   4       87.00       83.79      7.18 o
 -11   7   4        1.08        2.07      2.55 o
 -10   7   4       20.48       24.74      4.15 o
  -9   7   4        1.51        2.39      2.23 o
  -8   7   4       24.64       24.74      3.99 o
  -7   7   4       96.04       85.22      6.06 o
  -6   7   4        0.13        0.64      0.86 o
  -5   7   4      299.38      302.56      6.81 o
  -4   7   4       94.84      101.45      2.94 o
  -3   7   4       75.90       78.24      4.18 o
  -2   7   4       65.13       59.50      1.89 o
  -1   7   4      820.74      821.79     11.61 o
   0   7   4      547.84      524.01     11.56 o
   1   7   4       40.86       42.96      2.03 o
   2   7   4        0.67       -0.08      0.68 o
   3   7   4        1.86        2.61      0.72 o
   4   7   4       50.81       48.82      1.88 o
   5   7   4       72.33       75.85      2.10 o
   6   7   4       24.86       18.26      1.26 o
   7   7   4      133.26      127.82      2.89 o
   8   7   4        0.53        0.36      0.71 o
   9   7   4       10.68        8.33      1.40 o
  10   7   4        1.75        1.53      1.12 o
  11   7   4       39.58       38.16      2.57 o
  12   7   4       22.46       22.02      2.09 o
 -11   8   4        4.09        2.55      2.87 o
 -10   8   4        0.13       -1.28      2.39 o
  -9   8   4      102.09       84.42      6.38 o
  -8   8   4        0.04       -0.48      2.07 o
  -7   8   4      497.03      522.66     17.87 o
  -6   8   4        4.18        4.42      1.84 o
  -5   8   4        0.16        1.05      0.96 o
  -4   8   4        1.96        1.04      1.04 o
  -3   8   4      255.75      234.73      5.94 o
  -2   8   4        0.19       -0.42      0.74 o
  -1   8   4      326.03      335.34      5.33 o
   0   8   4        4.37        7.57      0.81 o
   1   8   4       22.02       23.23      1.77 o
   2   8   4       18.31       18.29      1.31 o
   3   8   4       39.60       36.82      1.66 o
   4   8   4      127.76      132.21      3.08 o
   5   8   4      113.57      104.94      2.79 o
   6   8   4       10.11       10.80      1.18 o
   7   8   4       52.55       46.14      2.30 o
   8   8   4       58.53       65.13      2.71 o
   9   8   4       33.07       32.18      2.57 o
  10   8   4        0.04       -0.13      1.03 o
  11   8   4        2.88        3.20      1.26 o
 -10   9   4       15.85       12.61      3.67 o
  -9   9   4        0.00        1.12      2.55 o
  -8   9   4        0.02       -1.44      2.39 o
  -7   9   4       45.32       43.89      4.95 o
  -6   9   4        0.35        0.80      2.07 o
  -5   9   4       16.31       14.93      4.39 o
  -4   9   4      216.69      214.87      5.79 o
  -3   9   4      128.43      118.54      4.14 o
  -2   9   4       49.52       45.96      2.76 o
  -1   9   4       88.40       76.69      4.39 o
   0   9   4      149.31      139.09      4.59 o
   1   9   4        0.61        0.25      1.15 o
   2   9   4      115.00      110.91      4.16 o
   3   9   4        0.81        0.58      1.23 o
   4   9   4        6.55        6.71      1.22 o
   5   9   4      109.33       82.16      2.84 o
   6   9   4      201.49      188.13      5.00 o
   7   9   4        6.63        8.79      1.66 o
   8   9   4        9.08        8.83      1.64 o
   9   9   4        6.09        8.26      1.45 o
  -8  10   4        5.54       12.45      3.35 o
  -7  10   4       10.12       19.31      3.83 o
  -6  10   4        3.18        1.60      2.39 o
  -5  10   4       40.30       40.22      4.79 o
  -4  10   4        3.58        1.26      1.30 o
  -3  10   4      113.84      115.87      5.83 o
  -2  10   4       44.11       47.05      4.23 o
  -1  10   4       28.44       28.54      2.49 o
   0  10   4        5.54        6.95      1.61 o
   1  10   4        0.01        0.03      1.23 o
   2  10   4       27.75       25.31      2.45 o
   3  10   4        0.47        0.16      1.26 o
   4  10   4       26.05       20.80      2.36 o
   5  10   4       83.76       80.93      3.93 o
   6  10   4        2.59        3.03      2.15 o
   7  10   4        4.24        6.79      1.72 o
   8  10   4        2.39        4.79      2.55 o
  -5  11   4        7.13       13.41      3.35 o
  -4  11   4        7.67        6.90      1.92 o
  -3  11   4       30.43       28.79      2.61 o
  -2  11   4        0.07       -1.26      1.26 o
  -1  11   4        7.54       11.58      1.84 o
   0  11   4       53.66       54.85      3.14 o
   1  11   4        5.99        8.28      1.76 o
   2  11   4        2.70        2.02      1.50 o
   3  11   4        3.73        2.80      1.50 o
   4  11   4       36.10       37.95      3.09 o
   5  11   4        6.61        4.79      2.55 o
 -14   1   5       13.46       18.87      4.31 o
 -13   1   5       60.69       65.71      4.80 o
 -12   1   5      152.58      164.91      6.66 o
 -11   1   5       18.88       20.07      2.65 o
 -10   1   5        0.02       -0.28      1.41 o
  -9   1   5       13.50       12.21      2.63 o
  -8   1   5      306.57      310.18     11.33 o
  -7   1   5       11.19       15.26      2.09 o
  -6   1   5      291.26      295.85      7.78 o
  -5   1   5      149.14      165.14      5.30 o
  -4   1   5       75.60       73.53      1.93 o
  -3   1   5       19.02       21.61      1.09 o
  -2   1   5      525.89      497.53      6.96 o
  -1   1   5      277.07      300.83      4.48 o
   0   1   5       10.39        7.74      0.69 o
   1   1   5      170.30      160.06      2.57 o
   2   1   5       45.78       36.68      1.34 o
   3   1   5       58.07       49.81      1.39 o
   4   1   5      670.59      671.31      8.63 o
   5   1   5      191.09      192.10      3.48 o
   6   1   5       69.44       61.98      1.91 o
   7   1   5       53.40       48.61      2.46 o
   8   1   5       19.08       22.14      1.69 o
   9   1   5        3.03        3.08      1.34 o
  10   1   5       95.94       96.97      4.22 o
  11   1   5       17.17       15.58      1.75 o
  12   1   5        9.98        7.87      1.77 o
  13   1   5        4.84        2.09      1.31 o
  14   1   5       37.46       47.00      2.97 o
 -14   2   5       11.43       10.85      3.51 o
 -13   2   5       49.59       51.52      4.87 o
 -12   2   5        0.54       -0.16      1.58 o
 -11   2   5       22.26       22.70      4.71 o
 -10   2   5       11.24       12.79      2.20 o
  -9   2   5      468.12      470.15     11.51 o
  -8   2   5        1.81        1.76      2.07 o
  -7   2   5       37.05       35.22      2.93 o
  -6   2   5      593.84      593.34     17.08 o
  -5   2   5      389.61      381.84      9.13 o
  -4   2   5        1.70        6.43      3.74 o
  -3   2   5      349.60      339.41      5.31 o
  -2   2   5      318.23      301.26      6.98 o
  -1   2   5       86.18       76.39      1.96 o
   0   2   5       13.39        6.81      0.89 o
   1   2   5     3935.19     3979.24     39.14 o
   2   2   5       36.99       34.60      1.19 o
   3   2   5       85.86       83.52      1.78 o
   4   2   5      173.48      153.76      3.00 o
   5   2   5      183.38      169.89      3.42 o
   6   2   5       15.98       14.17      1.21 o
   7   2   5      285.80      276.83      5.36 o
   8   2   5      149.66      142.33      3.17 o
   9   2   5       20.09       21.12      1.73 o
  10   2   5       12.65       10.07      1.41 o
  11   2   5       11.41       14.32      1.68 o
  12   2   5       56.72       62.75      3.08 o
  13   2   5      107.76      119.73      4.05 o
 -14   3   5        1.47       -0.96      2.55 o
 -13   3   5      185.47      182.09     10.53 o
 -12   3   5       70.67       65.59      6.86 o
 -11   3   5       49.13       54.64      6.54 o
 -10   3   5       16.08       15.21      2.71 o
  -9   3   5        8.53        9.29      1.97 o
  -8   3   5       50.48       54.79      3.51 o
  -7   3   5       79.70       71.84      3.66 o
  -6   3   5     2026.22     2010.00     36.61 o
  -5   3   5      283.33      279.54      7.31 o
  -4   3   5      112.73      109.85      4.09 o
  -3   3   5      180.15      165.24      5.04 o
  -2   3   5     1033.65     1038.64     16.80 o
  -1   3   5      343.25      344.19      4.60 o
   0   3   5      836.71      839.60     13.53 o
   1   3   5      160.65      163.13      3.05 o
   2   3   5       42.03       39.48      1.19 o
   3   3   5        8.66        8.10      1.70 o
   4   3   5      414.50      398.67      6.35 o
   5   3   5      110.25      102.01      2.43 o
   6   3   5        0.35        0.16      0.63 o
   7   3   5       24.33       20.88      1.33 o
   8   3   5      222.59      221.38      4.13 o
   9   3   5        1.35       -0.38      0.77 o
  10   3   5      387.25      389.81      6.39 o
  11   3   5        8.37        6.85      1.65 o
  12   3   5       69.97       80.10      5.80 o
  13   3   5       68.98       73.73      3.93 o
 -13   4   5       81.06       84.74      7.66 o
 -12   4   5       84.33       89.69      7.18 o
 -11   4   5        0.40        0.64      2.39 o
 -10   4   5      115.60      112.99      7.50 o
  -9   4   5      249.69      211.46     10.21 o
  -8   4   5        8.47       12.10      4.39 o
  -7   4   5        3.12        3.05      0.98 o
  -6   4   5       12.32        8.59      1.04 o
  -5   4   5      209.57      217.92      6.20 o
  -4   4   5        7.48        7.23      1.68 o
  -3   4   5        7.94        9.38      1.61 o
  -2   4   5      236.53      228.03      4.29 o
  -1   4   5      140.89      137.41      4.47 o
   0   4   5        3.41        1.74      0.71 o
   1   4   5      363.91      352.33      4.69 o
   2   4   5      101.18      102.90      3.52 o
   3   4   5       29.28       26.86      1.25 o
   4   4   5       10.42       12.80      1.20 o
   5   4   5        0.54       -0.07      0.68 o
   6   4   5      797.05      768.92      9.98 o
   7   4   5        8.78        5.98      0.95 o
   8   4   5        0.02        0.05      0.78 o
   9   4   5        0.47        0.93      1.04 o
  10   4   5        0.25       -0.23      1.08 o
  11   4   5        7.88        6.22      1.68 o
  12   4   5       21.85       25.29      2.55 o
  13   4   5       92.74       89.23      5.31 o
 -13   5   5       49.43       56.50      6.86 o
 -12   5   5       91.62      133.10      8.94 o
 -11   5   5       23.31       20.75      3.99 o
 -10   5   5      184.64      167.73      9.26 o
  -9   5   5      111.75      106.61      7.18 o
  -8   5   5      274.42      259.97     11.33 o
  -7   5   5      305.63      298.76     12.13 o
  -6   5   5      159.47      165.15      4.27 o
  -5   5   5      131.04      111.51      3.43 o
  -4   5   5       12.80       15.39      2.55 o
  -3   5   5      137.60      131.40      3.62 o
  -2   5   5      230.25      236.98      5.14 o
  -1   5   5      178.83      166.09      3.50 o
   0   5   5     1038.35     1043.32     13.99 o
   1   5   5      263.61      274.82      4.33 o
   2   5   5     1396.27     1380.36     16.08 o
   3   5   5        9.47        9.41      1.20 o
   4   5   5      206.59      208.23      4.40 o
   5   5   5       32.77       33.32      1.82 o
   6   5   5        6.88        9.54      1.25 o
   7   5   5        7.76        7.31      1.19 o
   8   5   5        9.42        9.31      1.27 o
   9   5   5      115.14      114.55      3.44 o
  10   5   5        1.04       -0.93      1.13 o
  11   5   5       20.36       23.96      1.87 o
  12   5   5        0.02       -0.74      1.02 o
 -12   6   5       37.11       34.15      5.43 o
 -11   6   5        0.78        1.60      2.55 o
 -10   6   5        2.50        3.51      2.71 o
  -9   6   5        0.02        1.28      2.39 o
  -8   6   5      137.64      157.36      8.78 o
  -7   6   5      110.67       98.31      6.54 o
  -6   6   5       38.97       45.10      2.27 o
  -5   6   5     1021.20     1001.01     18.25 o
  -4   6   5       41.92       47.17      2.47 o
  -3   6   5      527.40      528.46     11.41 o
  -2   6   5      312.25      292.97      5.03 o
  -1   6   5      122.39      108.71      2.67 o
   0   6   5      448.08      439.54      6.77 o
   1   6   5      253.94      255.57      5.58 o
   2   6   5       61.68       68.13      2.31 o
   3   6   5       32.42       30.53      1.75 o
   4   6   5      201.94      206.02      4.31 o
   5   6   5       80.23       76.90      3.82 o
   6   6   5      101.55      117.18      3.27 o
   7   6   5      871.57      849.74     12.01 o
   8   6   5       15.27       14.30      1.41 o
   9   6   5       61.26       57.82      2.84 o
  10   6   5        0.59       -0.60      0.89 o
  11   6   5       31.29       30.08      2.34 o
 -11   7   5       76.98       77.56      6.86 o
 -10   7   5      119.56      118.58      8.14 o
  -9   7   5      125.82      114.43      7.82 o
  -8   7   5        0.24        1.28      2.23 o
  -7   7   5       83.01       79.80      6.22 o
  -6   7   5       29.88       27.29      4.15 o
  -5   7   5       13.89       16.19      1.53 o
  -4   7   5      357.72      351.64      6.78 o
  -3   7   5       49.41       50.91      2.56 o
  -2   7   5       37.38       35.36      2.14 o
  -1   7   5       14.54       17.34      1.30 o
   0   7   5        1.65        0.23      0.75 o
   1   7   5      168.62      174.43      3.62 o
   2   7   5      255.34      247.76      4.57 o
   3   7   5      170.75      164.44      3.24 o
   4   7   5      330.38      325.59      5.13 o
   5   7   5      120.31      111.83      2.70 o
   6   7   5        7.41        7.06      1.04 o
   7   7   5      138.53      125.09      3.36 o
   8   7   5        0.89        0.36      1.49 o
   9   7   5       40.28       41.62      2.56 o
  10   7   5       45.31       38.04      2.55 o
 -10   8   5       15.79       16.60      3.99 o
  -9   8   5        3.67        9.89      3.35 o
  -8   8   5      351.84      340.09     14.20 o
  -7   8   5        8.61        6.54      2.87 o
  -6   8   5        3.60        1.44      2.55 o
  -5   8   5       25.72       26.71      2.79 o
  -4   8   5       39.57       38.61      2.46 o
  -3   8   5      158.36      147.70      3.64 o
  -2   8   5        3.42        2.52      0.96 o
  -1   8   5      170.30      156.85      3.77 o
   0   8   5      178.00      169.54      4.00 o
   1   8   5       46.05       48.84      2.09 o
   2   8   5       49.03       41.43      1.99 o
   3   8   5      163.68      157.35      3.75 o
   4   8   5       94.79       92.95      2.66 o
   5   8   5       28.85       25.24      1.91 o
   6   8   5        1.46        2.57      1.14 o
   7   8   5      148.25      151.64      4.24 o
   8   8   5        7.28        8.48      1.47 o
   9   8   5       16.28       19.65      1.95 o
  -8   9   5        0.14       -0.16      2.71 o
  -7   9   5      118.22      114.75      7.50 o
  -6   9   5       28.91       33.99      4.79 o
  -5   9   5       18.91       23.78      4.15 o
  -4   9   5      301.47      304.05      7.54 o
  -3   9   5       37.16       32.25      2.51 o
  -2   9   5        6.28        7.01      1.59 o
  -1   9   5       63.48       58.01      3.18 o
   0   9   5        3.28        3.33      1.38 o
   1   9   5       54.74       50.82      3.91 o
   2   9   5       69.87       68.52      3.49 o
   3   9   5      269.57      288.79      7.66 o
   4   9   5        0.00       -0.61      0.85 o
   5   9   5       43.96       46.73      2.34 o
   6   9   5       27.01       26.61      2.00 o
   7   9   5       50.00       58.73      2.82 o
   8   9   5      100.36      107.99      4.75 o
  -6  10   5       66.46       67.19      6.06 o
  -5  10   5        0.34        0.16      2.39 o
  -4  10   5       19.45       18.51      3.83 o
  -3  10   5       81.13       79.75      3.71 o
  -2  10   5      177.02      185.93      5.79 o
  -1  10   5       20.97       23.40      2.47 o
   0  10   5      143.88      160.44      5.40 o
   1  10   5      221.41      239.77      6.93 o
   2  10   5        0.00       -0.20      2.87 o
   3  10   5       68.49       72.07      3.72 o
   4  10   5       49.33       46.67      3.33 o
   5  10   5        1.54        2.84      1.56 o
   6  10   5        0.00        0.32      2.23 o
  -3  11   5       21.68       16.12      2.71 o
  -2  11   5       81.06       93.18      4.18 o
  -1  11   5       45.61       43.31      3.26 o
   0  11   5       23.63       19.00      2.33 o
   1  11   5       24.65       19.16      2.33 o
   2  11   5        5.26        2.72      2.47 o
 -13   0   6       38.65       42.93      5.90 o
 -12   0   6       84.11       96.07      7.34 o
 -11   0   6       84.02       70.70      7.02 o
 -10   0   6       44.96       44.85      5.27 o
  -9   0   6      377.24      403.13     15.16 o
  -8   0   6      213.04      197.10      9.42 o
  -7   0   6     1024.96     1048.52     30.16 o
  -6   0   6       56.88       56.11      3.43 o
  -5   0   6      837.84      771.78     15.32 o
  -4   0   6        5.75        5.32      1.23 o
  -3   0   6      995.06      973.24     21.47 o
  -2   0   6      648.41      619.61     10.32 o
  -1   0   6      907.30      904.53     18.17 o
   0   0   6       21.98       14.16      2.03 o
   1   0   6      601.26      582.61      9.88 o
   2   0   6      571.05      600.53     10.17 o
   3   0   6      111.06      124.45      6.31 o
   4   0   6      348.83      372.90      7.08 o
   5   0   6      341.71      315.98      6.41 o
   6   0   6      260.04      255.93      5.63 o
   7   0   6       73.48       74.49      2.84 o
   8   0   6       30.81       26.65      3.11 o
   9   0   6      877.35      926.02     26.01 o
  10   0   6        8.71        8.23      2.23 o
  11   0   6       46.48       46.27      3.89 o
  12   0   6        0.01       -1.50      2.07 o
 -13   1   6      136.13      160.56      6.94 o
 -12   1   6        1.98        2.81      2.07 o
 -11   1   6       12.73       15.88      2.88 o
 -10   1   6      448.57      440.71     11.62 o
  -9   1   6       27.45       25.38      2.93 o
  -8   1   6      622.99      622.72     15.72 o
  -7   1   6      191.59      205.30     11.09 o
  -6   1   6      155.31      150.27      5.47 o
  -5   1   6      512.71      500.04      7.48 o
  -4   1   6       57.16       57.72      2.00 o
  -3   1   6       58.64       57.46      1.75 o
  -2   1   6        4.07        4.56      0.87 o
  -1   1   6       61.03       53.29      1.75 o
   0   1   6        3.17        1.50      1.00 o
   1   1   6       16.37       16.07      1.05 o
   2   1   6     1974.87     1922.92     19.88 o
   3   1   6       23.76       26.26      1.42 o
   4   1   6      365.88      363.95      4.96 o
   5   1   6      230.34      239.13      3.75 o
   6   1   6      163.58      165.74      3.02 o
   7   1   6      152.78      145.97      3.27 o
   8   1   6        0.02       -0.33      0.77 o
   9   1   6       28.58       30.56      1.80 o
  10   1   6        5.94        6.28      1.57 o
  11   1   6       14.11       13.72      2.14 o
  12   1   6       32.76       38.24      2.69 o
 -13   2   6       11.37       22.34      4.79 o
 -12   2   6      107.95      108.68      8.30 o
 -11   2   6        7.62        5.03      2.14 o
 -10   2   6       18.39       17.59      2.70 o
  -9   2   6      412.82      406.35     17.71 o
  -8   2   6       95.84      106.47     11.17 o
  -7   2   6       81.49       84.17      4.11 o
  -6   2   6       54.75       49.96      3.32 o
  -5   2   6        3.24        3.00      1.63 o
  -4   2   6      179.86      183.29      3.92 o
  -3   2   6      278.46      272.82      6.14 o
  -2   2   6      411.94      398.72      6.49 o
  -1   2   6        2.95        1.28      0.78 o
   0   2   6      167.29      166.11      4.18 o
   1   2   6      343.55      353.02      4.74 o
   2   2   6      402.90      396.72      5.19 o
   3   2   6      989.36      977.40     11.80 o
   4   2   6       15.78       14.86      1.05 o
   5   2   6       12.12       13.00      0.94 o
   6   2   6      176.73      175.11      3.58 o
   7   2   6        1.53        1.47      0.83 o
   8   2   6        0.73       -0.71      0.74 o
   9   2   6       73.85       76.33      3.41 o
  10   2   6       80.46       81.03      3.17 o
  11   2   6        4.32        1.03      1.44 o
  12   2   6       16.92       19.44      2.43 o
 -13   3   6       14.32       12.61      3.99 o
 -12   3   6        5.47        3.19      3.19 o
 -11   3   6       17.93       24.74      4.63 o
 -10   3   6        1.70        0.80      2.39 o
  -9   3   6       10.27       13.09      3.35 o
  -8   3   6        0.45        2.49      1.72 o
  -7   3   6      138.72      144.30      5.45 o
  -6   3   6        0.06        2.43      2.39 o
  -5   3   6       89.06       93.58     12.53 o
  -4   3   6      906.03      913.44     23.70 o
  -3   3   6        0.42       -0.95      0.95 o
  -2   3   6      426.57      411.12      9.12 o
  -1   3   6      483.26      491.81     10.36 o
   0   3   6       46.78       45.27      2.15 o
   1   3   6      434.50      437.38      5.51 o
   2   3   6       74.31       79.64      1.84 o
   3   3   6       33.95       33.23      1.30 o
   4   3   6        4.18        4.14      0.76 o
   5   3   6      100.10      101.95      2.62 o
   6   3   6      108.56      113.99      3.07 o
   7   3   6      126.51      127.25      3.27 o
   8   3   6      359.11      357.15      5.97 o
   9   3   6       15.87       16.94      1.69 o
  10   3   6      106.19      109.87      4.32 o
  11   3   6        0.83        0.45      2.32 o
  12   3   6       20.93       19.51      2.39 o
 -12   4   6        7.16        7.98      3.67 o
 -11   4   6      418.68      429.78     17.24 o
 -10   4   6        5.14        1.60      2.71 o
  -9   4   6       29.54       31.76      4.63 o
  -8   4   6       52.18       60.49      6.22 o
  -7   4   6       66.13       81.55      6.22 o
  -6   4   6      160.86      148.42      8.14 o
  -5   4   6       19.19       13.57      3.19 o
  -4   4   6      183.77      181.23      4.79 o
  -3   4   6       29.29       30.53      2.13 o
  -2   4   6       49.25       46.80      2.09 o
  -1   4   6       98.63      106.12      2.92 o
   0   4   6       75.89       80.17      2.53 o
   1   4   6      106.81       98.63      2.83 o
   2   4   6      273.33      278.35      4.65 o
   3   4   6      405.86      419.84      6.60 o
   4   4   6        0.83       -0.70      0.70 o
   5   4   6      351.36      345.39      6.30 o
   6   4   6       25.27       21.81      1.73 o
   7   4   6        4.01        4.35      1.15 o
   8   4   6       59.20       48.65      2.43 o
   9   4   6       45.31       48.32      3.17 o
  10   4   6        3.32        5.32      1.67 o
  11   4   6        9.64       11.14      1.99 o
 -11   5   6       95.14       95.75      7.82 o
 -10   5   6       10.66       11.65      3.51 o
  -9   5   6        5.34        8.94      3.35 o
  -8   5   6       23.18       19.95      3.83 o
  -7   5   6       26.93       26.33      4.31 o
  -6   5   6        9.55        7.02      2.87 o
  -5   5   6       62.01       58.52      2.68 o
  -4   5   6     1009.53     1004.43     20.82 o
  -3   5   6        0.59       -1.36      1.41 o
  -2   5   6      176.13      168.18      4.61 o
  -1   5   6      135.68      132.29      3.98 o
   0   5   6       22.77       18.96      2.36 o
   1   5   6      132.13      125.06      3.91 o
   2   5   6       34.01       34.93      1.97 o
   3   5   6       34.75       37.38      2.01 o
   4   5   6        3.12        3.87      1.02 o
   5   5   6        4.17        4.06      1.27 o
   6   5   6       17.04       19.94      1.66 o
   7   5   6       21.42       23.31      1.82 o
   8   5   6       25.87       27.19      2.43 o
   9   5   6        2.22        4.16      1.56 o
  10   5   6       27.58       30.12      2.73 o
  11   5   6       23.91       26.67      2.65 o
 -11   6   6      105.82      102.78      7.98 o
 -10   6   6        0.13        0.64      2.55 o
  -9   6   6       17.85       15.64      3.83 o
  -8   6   6       55.53       54.10      6.06 o
  -7   6   6      205.54      184.97      9.74 o
  -6   6   6      148.92      142.36      8.30 o
  -5   6   6       11.93       10.67      1.30 o
  -4   6   6       26.36       29.73      1.90 o
  -3   6   6       66.65       68.38      2.25 o
  -2   6   6       21.92       19.08      1.45 o
  -1   6   6       24.32       18.33      1.85 o
   0   6   6      465.88      436.80      8.65 o
   1   6   6      153.82      137.72      4.10 o
   2   6   6        1.93        1.13      0.96 o
   3   6   6        6.55        6.28      1.15 o
   4   6   6       34.20       31.50      1.96 o
   5   6   6       56.94       48.55      2.35 o
   6   6   6       15.92       16.20      2.26 o
   7   6   6      102.01      104.77      3.95 o
   8   6   6       47.72       47.59      3.04 o
   9   6   6        4.55        6.68      1.68 o
  10   6   6       10.57        9.52      1.45 o
 -10   7   6       71.99       70.38      7.34 o
  -9   7   6        2.61       -2.23      2.23 o
  -8   7   6        3.75        8.78      3.35 o
  -7   7   6       34.24       32.88      4.79 o
  -6   7   6        0.04       -1.12      1.92 o
  -5   7   6       36.50       35.38      3.33 o
  -4   7   6        8.22       12.89      1.50 o
  -3   7   6        1.28        2.04      1.15 o
  -2   7   6        1.03        1.16      0.84 o
  -1   7   6       23.47       22.13      1.57 o
   0   7   6       10.05        8.75      1.16 o
   1   7   6       49.25       52.98      2.53 o
   2   7   6      128.77      130.00      3.30 o
   3   7   6        8.40        5.09      0.98 o
   4   7   6      119.72      113.51      3.16 o
   5   7   6        0.01       -0.39      1.06 o
   6   7   6        8.15       13.53      2.04 o
   7   7   6        7.35        9.60      1.59 o
   8   7   6        2.29       -0.02      1.07 o
   9   7   6        8.18        8.63      2.09 o
  -8   8   6        2.00        0.80      2.71 o
  -7   8   6      114.05      118.58      8.30 o
  -6   8   6        2.56        5.59      3.19 o
  -5   8   6      210.98      208.91     10.69 o
  -4   8   6      146.20      130.98      4.41 o
  -3   8   6       53.33       49.44      2.26 o
  -2   8   6       56.09       56.73      2.46 o
  -1   8   6      178.51      184.73      4.46 o
   0   8   6        4.64        1.90      0.99 o
   1   8   6       38.41       40.43      2.21 o
   2   8   6        2.25       -0.13      0.92 o
   3   8   6      152.06      156.47      4.13 o
   4   8   6       17.72       19.03      1.73 o
   5   8   6       12.52       16.05      1.68 o
   6   8   6        9.76        7.92      1.42 o
   7   8   6       28.81       30.32      2.67 o
   8   8   6        0.00        0.23      1.52 o
  -6   9   6        3.54        4.79      3.35 o
  -5   9   6       10.69        7.50      3.19 o
  -4   9   6      121.32       99.59      7.34 o
  -3   9   6       49.21       59.07      3.31 o
  -2   9   6       37.62       36.45      2.86 o
  -1   9   6       39.42       34.02      4.15 o
   0   9   6       35.54       37.59      2.95 o
   1   9   6        8.11        8.72      1.83 o
   2   9   6       30.51       33.31      2.83 o
   3   9   6        3.48        4.34      1.59 o
   4   9   6        5.93        4.71      1.76 o
   5   9   6       17.24       15.02      2.87 o
   6   9   6       15.18       14.18      2.15 o
  -3  10   6       45.93       42.02      2.92 o
  -2  10   6       19.01       21.13      2.39 o
  -1  10   6        0.03        0.19      1.45 o
   0  10   6        8.39        9.60      2.15 o
   1  10   6       15.47       13.91      2.15 o
   2  10   6       11.58       13.34      2.18 o
   3  10   6        6.13        7.50      2.23 o
 -12   1   7       62.09       63.52      7.18 o
 -11   1   7        6.24        4.64      2.25 o
 -10   1   7       86.36       90.01      5.25 o
  -9   1   7        5.49        4.23      2.23 o
  -8   1   7       29.77       36.31      5.11 o
  -7   1   7       43.29       41.57      4.23 o
  -6   1   7       12.29       17.15      2.48 o
  -5   1   7        4.68        6.36      1.80 o
  -4   1   7       18.43       13.21      2.14 o
  -3   1   7       44.61       39.86      2.26 o
  -2   1   7      174.53      187.39      5.49 o
  -1   1   7        4.02        1.66      1.03 o
   0   1   7      125.48      123.33      3.51 o
   1   1   7      171.10      160.01      4.04 o
   2   1   7      186.55      178.20      3.15 o
   3   1   7      297.77      314.58      4.61 o
   4   1   7       98.64       97.37      2.30 o
   5   1   7       31.16       27.57      1.40 o
   6   1   7       29.93       26.59      1.41 o
   7   1   7        1.39        2.01      0.79 o
   8   1   7       13.85       16.07      1.25 o
   9   1   7       22.43       16.48      1.30 o
  10   1   7       71.40       72.08      5.10 o
  11   1   7        0.52       -1.38      1.38 o
 -11   2   7       27.90       26.65      5.11 o
 -10   2   7       92.97      120.49      8.46 o
  -9   2   7      242.32      241.94     11.81 o
  -8   2   7        0.90       -0.73      1.61 o
  -7   2   7       90.02       83.34      4.51 o
  -6   2   7       45.34       56.89      4.06 o
  -5   2   7       85.26      101.04      8.14 o
  -4   2   7      175.56      168.81      4.94 o
  -3   2   7      150.70      150.17      3.88 o
  -2   2   7       40.24       36.34      2.13 o
  -1   2   7        5.61        5.15      1.32 o
   0   2   7        3.64        1.59      1.02 o
   1   2   7      120.37      130.29      3.57 o
   2   2   7        0.16        0.30      0.70 o
   3   2   7      218.72      206.75      3.50 o
   4   2   7      209.01      222.72      3.71 o
   5   2   7       79.85       90.07      2.24 o
   6   2   7        9.01        9.25      0.99 o
   7   2   7      181.88      192.96      3.75 o
   8   2   7        4.43        3.44      0.91 o
   9   2   7        8.24        6.80      1.77 o
  10   2   7       41.33       45.23      3.31 o
  11   2   7       13.16       15.97      2.29 o
 -11   3   7       24.60       26.01      4.95 o
 -10   3   7       18.25       23.30      4.79 o
  -9   3   7       17.29       20.27      4.31 o
  -8   3   7        0.83       -0.48      2.39 o
  -7   3   7       32.95       30.64      4.79 o
  -6   3   7      191.65      170.28      9.42 o
  -5   3   7      134.54      122.89      7.66 o
  -4   3   7       49.16       42.87      2.81 o
  -3   3   7       38.75       35.55      2.16 o
  -2   3   7      320.66      333.47      6.31 o
  -1   3   7       35.78       28.79      1.99 o
   0   3   7      394.08      380.16      7.12 o
   1   3   7       37.56       41.88      2.22 o
   2   3   7       37.04       33.16      1.77 o
   3   3   7        0.06        0.10      0.86 o
   4   3   7      287.57      292.81      5.15 o
   5   3   7        7.72       12.06      1.47 o
   6   3   7        9.19        9.03      1.35 o
   7   3   7        7.76        7.64      1.39 o
   8   3   7        8.33       13.35      1.99 o
   9   3   7        0.51        0.18      1.28 o
  10   3   7       64.96       85.29      4.05 o
 -11   4   7       21.01       19.31      4.63 o
 -10   4   7        0.00       -2.55      2.55 o
  -9   4   7       46.82       40.86      5.75 o
  -8   4   7        0.31        0.00      2.55 o
  -7   4   7        7.18        3.35      2.87 o
  -6   4   7       54.98       45.32      5.43 o
  -5   4   7        8.19        9.23      2.14 o
  -4   4   7      170.64      166.96      6.32 o
  -3   4   7       20.09       28.17      2.34 o
  -2   4   7       30.26       28.42      2.33 o
  -1   4   7       95.84      101.75      3.76 o
   0   4   7        0.14        1.36      1.24 o
   1   4   7       31.27       27.39      2.30 o
   2   4   7       40.07       36.46      2.12 o
   3   4   7      121.95      115.97      3.40 o
   4   4   7        0.78        4.40      1.45 o
   5   4   7        6.24        4.36      1.18 o
   6   4   7       35.15       38.71      2.35 o
   7   4   7       14.54       10.74      1.84 o
   8   4   7        8.87        8.49      1.81 o
   9   4   7       16.26       21.84      2.45 o
  10   4   7        4.89        7.41      1.86 o
 -10   5   7       14.60       15.32      4.31 o
  -9   5   7        1.74        3.51      3.19 o
  -8   5   7      221.23      203.00     10.85 o
  -7   5   7        6.63        6.86      3.35 o
  -6   5   7      213.09      221.26     13.17 o
  -5   5   7       24.84       29.07      3.21 o
  -4   5   7        0.28        1.53      1.57 o
  -3   5   7       43.47       42.01      2.67 o
  -2   5   7        0.03       -1.08      1.13 o
  -1   5   7       54.92       56.46      3.96 o
   0   5   7        4.29        4.25      1.45 o
   1   5   7      126.54      115.80      4.72 o
   2   5   7      115.40      120.21      4.16 o
   3   5   7       22.27       19.98      1.78 o
   4   5   7      332.81      369.26      6.94 o
   5   5   7        0.00       -0.50      1.08 o
   6   5   7      151.46      172.23      5.32 o
   7   5   7       68.19       73.60      3.62 o
   8   5   7        0.09        0.59      1.28 o
   9   5   7        5.68        4.98      1.66 o
  -9   6   7        0.36        4.15      3.51 o
  -8   6   7        0.05        0.48      2.55 o
  -7   6   7        0.02        0.48      1.75 o
  -6   6   7       10.47        7.75      2.26 o
  -5   6   7       31.90       31.13      3.43 o
  -4   6   7       83.40       83.21      3.22 o
  -3   6   7      273.28      291.95      6.97 o
  -2   6   7       44.63       34.90      2.65 o
  -1   6   7      107.58       99.55      4.26 o
   0   6   7       45.85       47.65      2.99 o
   1   6   7      208.65      216.81      5.75 o
   2   6   7      139.57      133.92      4.45 o
   3   6   7        0.74        1.02      1.12 o
   4   6   7       33.74       32.91      3.17 o
   5   6   7        0.00        0.58      1.22 o
   6   6   7       49.58       57.08      4.98 o
   7   6   7       52.74       58.72      3.43 o
   8   6   7       34.09       35.37      2.91 o
  -8   7   7      136.73      146.19      9.58 o
  -7   7   7      179.88      184.81     10.53 o
  -6   7   7        5.52        6.06      3.51 o
  -5   7   7      103.09      102.78      5.35 o
  -4   7   7       63.14       61.94      3.80 o
  -3   7   7      145.73      146.27      3.65 o
  -2   7   7        0.03        0.09      0.94 o
  -1   7   7        8.40        9.77      1.29 o
   0   7   7        9.70        8.60      1.26 o
   1   7   7        0.89       -0.25      0.92 o
   2   7   7        2.84        1.46      0.99 o
   3   7   7        3.08        2.33      1.04 o
   4   7   7      213.23      208.79      5.93 o
   5   7   7       18.69       17.95      1.82 o
   6   7   7       26.93       27.60      5.23 o
   7   7   7      103.78      116.34      5.34 o
  -6   8   7        8.28       15.32      4.15 o
  -5   8   7        0.19       -0.14      1.52 o
  -4   8   7       14.16       13.77      2.33 o
  -3   8   7      257.42      241.80      5.51 o
  -2   8   7       24.15       20.81      1.82 o
  -1   8   7        1.23        1.28      1.11 o
   0   8   7       71.17       71.33      2.85 o
   1   8   7        7.35        5.34      1.28 o
   2   8   7       66.69       59.89      2.80 o
   3   8   7       44.07       54.90      3.12 o
   4   8   7        0.02        0.17      1.07 o
   5   8   7       62.35       65.33      5.11 o
  -2   9   7      144.50      162.75      5.61 o
  -1   9   7       22.46       19.91      2.42 o
   0   9   7        8.16        8.32      1.99 o
   1   9   7       82.23       88.10      4.19 o
   2   9   7        1.27        1.76      1.76 o
 -10   0   8      167.47      194.22     10.85 o
  -9   0   8       52.72       73.89      7.50 o
  -8   0   8      383.33      434.41     17.08 o
  -7   0   8       46.53       42.45      5.75 o
  -6   0   8       63.25       74.37      6.54 o
  -5   0   8      247.29      238.27     11.33 o
  -4   0   8       57.48       45.15      7.50 o
  -3   0   8      152.53      152.67      7.34 o
  -2   0   8       30.83       28.00      3.10 o
  -1   0   8      406.63      436.69     14.44 o
   0   0   8       65.05       61.90      9.97 o
   1   0   8      148.80      140.17      5.69 o
   2   0   8       46.31       56.55      3.82 o
   3   0   8        0.39        3.18      1.75 o
   4   0   8       14.75       13.00      1.64 o
   5   0   8        7.42        5.39      1.35 o
   6   0   8        4.72        7.32      1.53 o
   7   0   8        0.17        2.15      1.84 o
   8   0   8       17.43       17.15      2.76 o
   9   0   8       54.85       76.01      5.06 o
 -10   1   8        0.43        2.07      3.03 o
  -9   1   8       20.96       21.07      4.79 o
  -8   1   8      390.44      410.79     16.60 o
  -7   1   8       82.66       94.51      5.13 o
  -6   1   8       35.57       36.01      3.54 o
  -5   1   8      280.56      288.27     11.00 o
  -4   1   8       45.56       41.57      2.56 o
  -3   1   8       93.36       92.60      3.25 o
  -2   1   8       71.27       71.19      2.93 o
  -1   1   8        0.06        0.17      1.08 o
   0   1   8        0.04        0.28      1.09 o
   1   1   8        0.96       -0.90      1.03 o
   2   1   8       27.76       29.63      1.79 o
   3   1   8      140.37      145.09      3.50 o
   4   1   8       67.59       67.48      4.57 o
   5   1   8       70.02       71.76      2.56 o
   6   1   8      105.72      123.82      3.33 o
   7   1   8       65.57       63.19      2.58 o
   8   1   8       31.11       26.64      2.97 o
   9   1   8       35.45       39.21      3.22 o
  -9   2   8        3.31        6.22      3.35 o
  -8   2   8        3.29        3.03      3.03 o
  -7   2   8       87.33       90.49      7.18 o
  -6   2   8       36.11       61.60      6.70 o
  -5   2   8       24.76       23.23      2.99 o
  -4   2   8       32.69       36.43      2.84 o
  -3   2   8        0.73       -0.99      1.07 o
  -2   2   8        1.59       -1.00      1.07 o
  -1   2   8      124.69      128.65      4.95 o
   0   2   8       39.03       35.44      2.83 o
   1   2   8        4.29        2.22      1.30 o
   2   2   8      219.36      212.09      5.03 o
   3   2   8       40.83       39.67      2.37 o
   4   2   8      175.77      176.19      5.85 o
   5   2   8       41.23       47.65      2.69 o
   6   2   8        0.73       -0.68      1.10 o
   7   2   8       21.28       24.58      2.90 o
   8   2   8       16.43       16.80      2.33 o
   9   2   8       11.15       11.02      2.02 o
  -9   3   8       38.68       45.80      6.38 o
  -8   3   8        1.55       -0.16      2.87 o
  -7   3   8        6.87        0.48      2.87 o
  -6   3   8        1.06       -0.53      3.35 o
  -5   3   8        1.29       -1.65      1.75 o
  -4   3   8       58.36       58.62      3.33 o
  -3   3   8      133.76      131.02      8.69 o
  -2   3   8      164.06      161.46      5.12 o
  -1   3   8       38.13       38.49      2.87 o
   0   3   8      138.22      145.26      4.85 o
   1   3   8       70.72       70.02      6.14 o
   2   3   8       35.49       42.86      4.76 o
   3   3   8       16.67       17.22      1.75 o
   4   3   8       48.41       46.35      2.76 o
   5   3   8       15.64       19.93      1.87 o
   6   3   8        0.68        0.62      1.12 o
   7   3   8        7.51        8.15      1.93 o
   8   3   8       14.32       11.88      2.10 o
  -8   4   8       63.12       80.59      7.34 o
  -7   4   8      123.83      151.61      9.58 o
  -6   4   8       42.35       39.44      4.00 o
  -5   4   8       89.45       82.01      5.16 o
  -4   4   8      245.15      253.87      6.73 o
  -3   4   8        9.61        6.91      1.70 o
  -2   4   8      108.77      116.22      4.34 o
  -1   4   8        0.42        0.43      1.38 o
   0   4   8       11.33       12.50      1.90 o
   1   4   8       13.56       11.13      1.84 o
   2   4   8        0.07       -1.23      1.23 o
   3   4   8       62.47       65.77      2.90 o
   4   4   8       91.45       90.29      3.27 o
   5   4   8       50.38       49.65      3.95 o
   6   4   8       77.03       84.91      3.95 o
   7   4   8       37.44       36.78      3.02 o
  -7   5   8        2.19        1.76      2.03 o
  -6   5   8       30.64       25.45      3.25 o
  -5   5   8        6.68        6.04      1.69 o
  -4   5   8       39.04       33.30      2.91 o
  -3   5   8        0.00       -1.20      1.31 o
  -2   5   8      105.39      104.62      4.21 o
  -1   5   8       76.97       75.36      3.65 o
   0   5   8      102.65      107.78      4.25 o
   1   5   8      209.19      192.00      5.66 o
   2   5   8        0.18       -0.44      1.68 o
   3   5   8       11.50        6.88      1.75 o
   4   5   8       10.04       12.59      2.01 o
   5   5   8       42.59       47.73      3.35 o
   6   5   8       12.69       13.09      2.11 o
  -6   6   8        0.32        2.00      1.91 o
  -5   6   8        2.83        2.27      1.51 o
  -4   6   8        9.88        8.18      1.81 o
  -3   6   8       82.17       88.46      5.88 o
  -2   6   8       66.65       68.60      3.68 o
  -1   6   8        3.01        2.60      1.50 o
   0   6   8        2.13        1.49      1.45 o
   1   6   8       19.56       21.87      2.35 o
   2   6   8       27.38       24.39      2.42 o
   3   6   8       23.61       18.00      2.68 o
   4   6   8        2.39        0.25      1.38 o
   5   6   8       28.41       27.36      2.64 o
  -4   7   8       10.64       12.30      2.39 o
  -3   7   8        0.02        0.58      1.45 o
  -2   7   8       39.46       44.70      2.35 o
  -1   7   8       30.89       32.62      2.31 o
   0   7   8        7.25        9.62      1.42 o
   1   7   8       30.45       26.84      2.53 o
   2   7   8       11.55       13.86      2.45 o
   3   7   8        0.36       -0.06      1.61 o
  -7   1   9        6.65        9.42      3.99 o
  -6   1   9       27.41       33.98      3.00 o
  -5   1   9       18.95       14.62      2.24 o
  -4   1   9        0.01       -0.64      1.34 o
  -3   1   9       67.04       70.83      3.76 o
  -2   1   9       17.55       18.84      2.52 o
  -1   1   9        0.88       -1.32      1.32 o
   0   1   9       68.89       73.46      3.78 o
   1   1   9        8.02        6.48      2.39 o
   2   1   9       23.41       20.87      2.42 o
   3   1   9       75.38       70.01      3.74 o
   4   1   9        6.79        8.36      1.91 o
   5   1   9        2.17        1.53      1.49 o
   6   1   9        5.24        1.18      2.42 o
  -6   2   9       59.78       76.27      4.08 o
  -5   2   9       14.06       18.28      2.38 o
  -4   2   9       80.95       68.44      5.11 o
  -3   2   9       77.24       67.43      3.88 o
  -2   2   9       64.71       67.68      6.62 o
  -1   2   9        9.41        7.11      1.96 o
   0   2   9      107.62      111.47      4.57 o
   1   2   9        0.34        0.51      1.49 o
   2   2   9        5.75        3.48      1.65 o
   3   2   9       98.34       88.90      4.14 o
   4   2   9        3.81        3.51      1.75 o
   5   2   9        4.65        7.64      1.95 o
  -6   3   9        1.47        0.50      1.47 o
  -5   3   9        4.76        2.91      1.72 o
  -4   3   9        5.02        7.26      1.87 o
  -3   3   9        0.01       -1.19      1.38 o
  -2   3   9        7.22        8.37      1.98 o
  -1   3   9        6.41        3.61      1.75 o
   0   3   9       54.43       48.08      4.32 o
   1   3   9       46.13       49.61      6.09 o
   2   3   9       13.56       12.62      2.16 o
   3   3   9       72.58       82.99      3.99 o
   4   3   9        7.01        3.20      1.68 o
   5   3   9       20.81       20.55      2.58 o
  -5   4   9        3.24        3.22      1.68 o
  -4   4   9       17.73       17.03      2.36 o
  -3   4   9        2.83        2.59      1.80 o
  -2   4   9        3.04       -0.12      1.59 o
  -1   4   9      126.61      137.17      5.14 o
   0   4   9       13.61        8.67      2.03 o
   1   4   9       55.97       53.27      3.55 o
   2   4   9       11.31       13.19      2.21 o
   3   4   9        0.80        0.17      1.47 o
   4   4   9        0.90        3.47      1.70 o
  -3   5   9      115.67      127.82      4.97 o
  -2   5   9        1.34       -0.51      1.53 o
  -1   5   9        4.82        6.89      2.26 o
   0   5   9        1.19        0.67      1.47 o
   1   5   9        7.71        6.82      1.83 o
   2   5   9        1.10       -0.91      1.49 o
 
